# Supplementary material for: (Dimethyl­phosphor­yl)methanaminium chloride
Source: Acta Crystallogr Sect E Struct Rep Online. 2012 Sep 8;68(Pt 10):o2899–900. doi: 10.1107/S1600536812037890 (PMC3470250; doi:10.1107/S1600536812037890)
Supplement: Supplementary file 1 [file e-68-o2899-sup1.cif]

##############################################################################
#                                                                            #
# This CIF contains the data in a paper accepted for publication in          #
# Acta Crystallographica Section E. It conforms to the requirements of       #
# Notes for Authors for Acta Crystallographica Section E, and has been       #
# peer reviewed under the auspices of the IUCr Commission on Journals.       #
#                                                                            #
# Full details of the Crystallographic Information File format               #
# are given in the paper "The Crystallographic Information File (CIF):       #
# a New Standard Archive File for Crystallography" by S. R. Hall, F. H.      #
# Allen and I. D. Brown [Acta Cryst. (1991), A47, 655-685].                  #
#                                                                            #
# The current version of the core CIF dictionary is obtainable from          #
# ftp://ftp.iucr.org/pub/cif_core.dic.                                       #
#                                                                            #
# Software is freely available for graphical display of the structure(s)     #
# in this CIF. For information consult the CIF software page                 #
# http://www.iucr.org/resources/cif/software.                                #
#                                                                            #
# This file may be used for bona fide research purposes within the           #
# scientific community so long as proper attribution is given to the journal # 
# article from which it was obtained.                                        #
#                                                                            #
##############################################################################
data_I
_audit_creation_method     SHELXL-97
_chemical_name_systematic
;
(Dimethylphosphoryl)methanaminium chloride
;
_chemical_name_common     ?
_chemical_formula_moiety     'C3 H11 N O P +, Cl -'
_chemical_formula_sum     'C3 H11 Cl N O P'
_chemical_formula_iupac     'C3 H11 N O P +, Cl -'
_chemical_formula_weight     143.55
_chemical_melting_point     ?
_symmetry_cell_setting     triclinic
_symmetry_space_group_name_H-M     'P -1'
_symmetry_space_group_name_Hall     '-P 1'
loop_
    _symmetry_equiv_pos_as_xyz
    'x, y, z'
    '-x, -y, -z'
_cell_length_a     5.2965(2)
_cell_length_b     7.7030(4)
_cell_length_c     8.8035(3)
_cell_angle_alpha     84.057(4)
_cell_angle_beta     87.691(3)
_cell_angle_gamma     89.016(4)
_cell_volume     356.93(3)
_cell_formula_units_Z     2
_cell_measurement_reflns_used     3569
_cell_measurement_theta_min     3.3426
_cell_measurement_theta_max     32.6283
_cell_measurement_temperature     106.0(10)
_exptl_crystal_description     plate
_exptl_crystal_colour     colourless
_exptl_crystal_size_max     0.920
_exptl_crystal_size_mid     0.782
_exptl_crystal_size_min     0.045
_exptl_crystal_density_diffrn     1.336
_exptl_crystal_density_meas     ?
_exptl_crystal_density_method     'not measured'
_exptl_crystal_F_000     152
_exptl_absorpt_coefficient_mu     0.662
_exptl_absorpt_correction_type     multi-scan
_exptl_absorpt_process_details
;
(CrysAlis PRO; Oxford Diffraction, 2009)
;
_exptl_absorpt_correction_T_min     0.613
_exptl_absorpt_correction_T_max     1.000
_exptl_special_details
;
Absorption correction: CrysAlisPro, Agilent Technologies, Version 1.171.35.21
Empirical absorption correction using spherical harmonics,
implemented in SCALE3 ABSPACK scaling algorithm.
;
_diffrn_ambient_temperature     106.0(10)
_diffrn_radiation_type     MoK\a
_diffrn_radiation_wavelength     0.71073
_diffrn_radiation_source     'fine-focus sealed tube'
_diffrn_radiation_monochromator     graphite
_diffrn_measurement_device_type
                               'Oxford Diffraction Xcalibur diffractometer, Eos'
_diffrn_measurement_method     '\w scans'
_diffrn_detector_area_resol_mean     16.2711
_diffrn_reflns_number     3785
_diffrn_reflns_av_R_equivalents     0.0121
_diffrn_reflns_av_sigmaI/netI     0.0171
_diffrn_reflns_theta_min     3.35
_diffrn_reflns_theta_max     30.00
_diffrn_reflns_theta_full     30.00
_diffrn_measured_fraction_theta_max     0.999
_diffrn_measured_fraction_theta_full     0.999
_diffrn_reflns_limit_h_min     -4
_diffrn_reflns_limit_h_max     7
_diffrn_reflns_limit_k_min     -10
_diffrn_reflns_limit_k_max     10
_diffrn_reflns_limit_l_min     -12
_diffrn_reflns_limit_l_max     12
_diffrn_standards_number     ?
_diffrn_standards_interval_count     ?
_diffrn_standards_interval_time     ?
_diffrn_standards_decay_%     0
_refine_special_details
;
Refinement of <i>F</i>^2^ against ALL reflections. The weighted <i>R</i>-factor
<i>wR</i> and goodness of fit <i>S</i> are based on <i>F</i>^2^, conventional
<i>R</i>-factors <i>R</i> are based on <i>F</i>, with <i>F</i> set to zero for
negative <i>F</i>^2^. The threshold expression of <i>F</i>^2^ >
\s(<i>F</i>^2^) is used only for calculating <i>R</i>-factors(gt) <i>etc</i>.
and is not relevant to the choice of reflections for refinement.
<i>R</i>-factors based on <i>F</i>^2^ are statistically about twice as large
as those based on <i>F</i>, and <i>R</i>- factors based on ALL data will be
even larger.
;
_reflns_number_total     2076
_reflns_number_gt     1968
_reflns_threshold_expression     I>2sigma(I)
_refine_ls_structure_factor_coef     Fsqd
_refine_ls_matrix_type     full
_refine_ls_R_factor_all     0.0220
_refine_ls_R_factor_gt     0.0206
_refine_ls_wR_factor_gt     0.0487
_refine_ls_wR_factor_ref     0.0493
_refine_ls_goodness_of_fit_ref     1.083
_refine_ls_restrained_S_all     1.083
_refine_ls_number_reflns     2076
_refine_ls_number_parameters     93
_refine_ls_number_restraints     0
_refine_ls_hydrogen_treatment     mixed
_refine_ls_weighting_scheme     calc
_refine_ls_weighting_details
         'calc w=1/[\s^2^(Fo^2^)+(0.0120P)^2^+0.2000P] where P=(Fo^2^+2Fc^2^)/3'
_atom_sites_solution_hydrogens     difmap
_atom_sites_solution_primary     direct
_atom_sites_solution_secondary     difmap
_refine_ls_shift/su_max     0.000
_refine_ls_shift/su_mean     0.000
_refine_diff_density_max     0.477
_refine_diff_density_min     -0.336
_refine_ls_extinction_method     'SHELXL97 (Sheldrick, 2008)'
_refine_ls_extinction_coef     0.012(2)
_refine_ls_extinction_expression
                                  'Fc^*^=kFc[1+0.001xFc^2^\l^3^/sin(2\q)]^-1/4^'
loop_
    _atom_type_symbol
    _atom_type_description
    _atom_type_scat_dispersion_real
    _atom_type_scat_dispersion_imag
    _atom_type_scat_source
    'C' 'C' 0.0033 0.0016
                         'International Tables Vol C Tables 4.2.6.8 and 6.1.1.4'
    'H' 'H' 0.0000 0.0000
                         'International Tables Vol C Tables 4.2.6.8 and 6.1.1.4'
    'N' 'N' 0.0061 0.0033
                         'International Tables Vol C Tables 4.2.6.8 and 6.1.1.4'
    'O' 'O' 0.0106 0.0060
                         'International Tables Vol C Tables 4.2.6.8 and 6.1.1.4'
    'P' 'P' 0.1023 0.0942
                         'International Tables Vol C Tables 4.2.6.8 and 6.1.1.4'
    'Cl' 'Cl' 0.1484 0.1585
                         'International Tables Vol C Tables 4.2.6.8 and 6.1.1.4'
_computing_data_collection     'CrysAlis PRO (Oxford Diffraction, 2009)'
_computing_cell_refinement     'CrysAlis PRO (Oxford Diffraction, 2009)'
_computing_data_reduction     'CrysAlis PRO (Oxford Diffraction, 2009)'
_computing_structure_solution     'SHELXS97 (Sheldrick, 2008)'
_computing_structure_refinement     'SHELXL97 (Sheldrick, 2008)'
_computing_molecular_graphics     'DIAMOND (Brandenburg, 2011)'
_computing_publication_material     'publCIF (Westrip, 2010)'
loop_
    _atom_site_type_symbol
    _atom_site_label
    _atom_site_fract_x
    _atom_site_fract_y
    _atom_site_fract_z
    _atom_site_U_iso_or_equiv
    _atom_site_adp_type
    _atom_site_calc_flag
    _atom_site_refinement_flags
    _atom_site_occupancy
    _atom_site_symmetry_multiplicity
    _atom_site_disorder_assembly
    _atom_site_disorder_group
    Cl Cl1 0.83052(4) -0.22956(3) 0.16135(3) 0.01445(7) Uani d . 1 1 . .
    P P1 0.48926(5) 0.25417(3) 0.28914(3) 0.00963(7) Uani d . 1 1 . .
    O O1 0.65884(14) 0.18353(10) 0.41347(8) 0.01364(15) Uani d . 1 1 . .
    N N1 0.31590(16) -0.08170(11) 0.28582(10) 0.01068(16) Uani d . 1 1 . .
    H H1 0.465(3) -0.105(2) 0.2342(17) 0.024(4) Uiso d . 1 1 . .
    H H2 0.192(3) -0.142(2) 0.2566(18) 0.023(4) Uiso d . 1 1 . .
    H H3 0.338(3) -0.112(2) 0.3865(19) 0.025(4) Uiso d . 1 1 . .
    C C1 0.23746(18) 0.10462(13) 0.26016(12) 0.01177(18) Uani d . 1 1 . .
    H H1A 0.099(3) 0.1224(18) 0.3275(16) 0.017(3) Uiso d . 1 1 . .
    H H1B 0.185(3) 0.128(2) 0.1563(18) 0.022(4) Uiso d . 1 1 . .
    C C2 0.3235(2) 0.45000(15) 0.32696(15) 0.0207(2) Uani d . 1 1 . .
    H H2A 0.4425 0.5416 0.3322 0.036(5) Uiso calc R 1 1 . .
    H H2B 0.2293 0.4306 0.4225 0.031(4) Uiso calc R 1 1 . .
    H H2C 0.2098 0.4830 0.2465 0.029(4) Uiso calc R 1 1 . .
    C C3 0.6544(2) 0.29523(15) 0.10879(12) 0.0159(2) Uani d . 1 1 . .
    H H3A 0.7423 0.1910 0.0845 0.028(4) Uiso calc R 1 1 . .
    H H3B 0.7737 0.3868 0.1135 0.030(4) Uiso calc R 1 1 . .
    H H3C 0.5361 0.3300 0.0312 0.020(4) Uiso calc R 1 1 . .
loop_
    _atom_site_aniso_label
    _atom_site_aniso_U_11
    _atom_site_aniso_U_22
    _atom_site_aniso_U_33
    _atom_site_aniso_U_12
    _atom_site_aniso_U_13
    _atom_site_aniso_U_23
    Cl1 0.00962(11) 0.01729(12) 0.01731(13) -0.00050(8) -0.00147(8) -0.00548(9)
    P1 0.00893(12) 0.00947(12) 0.01030(12) 0.00069(8) -0.00136(8) 0.00023(8)
    O1 0.0127(3) 0.0166(4) 0.0112(3) 0.0006(3) -0.0029(3) 0.0011(3)
    N1 0.0099(4) 0.0110(4) 0.0113(4) -0.0007(3) -0.0019(3) -0.0013(3)
    C1 0.0085(4) 0.0118(4) 0.0146(5) 0.0006(3) -0.0016(3) 0.0008(3)
    C2 0.0192(5) 0.0141(5) 0.0296(6) 0.0047(4) -0.0037(4) -0.0056(4)
    C3 0.0131(5) 0.0222(5) 0.0117(5) -0.0035(4) -0.0010(4) 0.0025(4)
_geom_special_details
;
All e.s.d.'s (except the e.s.d. in the dihedral angle between two l.s. planes)
are estimated using the full covariance matrix. The cell e.s.d.'s are taken
into account individually in the estimation of e.s.d.'s in distances, angles
and torsion angles; correlations between e.s.d.'s in cell parameters are only
used when they are defined by crystal symmetry. An approximate (isotropic)
treatment of cell e.s.d.'s is used for estimating e.s.d.'s involving l.s.
planes.
;
loop_
    _geom_bond_atom_site_label_1
    _geom_bond_atom_site_label_2
    _geom_bond_site_symmetry_2
    _geom_bond_distance
    _geom_bond_publ_flag
    P1 O1 . 1.4966(7) ?
    P1 C3 . 1.7832(11) ?
    P1 C2 . 1.7866(11) ?
    P1 C1 . 1.8199(10) ?
    N1 C1 . 1.4844(13) ?
    N1 H1 . 0.921(16) ?
    N1 H2 . 0.872(16) ?
    N1 H3 . 0.905(16) ?
    C1 H1A . 0.941(15) ?
    C1 H1B . 0.965(15) ?
    C2 H2A . 0.9600 ?
    C2 H2B . 0.9600 ?
    C2 H2C . 0.9600 ?
    C3 H3A . 0.9600 ?
    C3 H3B . 0.9600 ?
    C3 H3C . 0.9600 ?
loop_
    _geom_angle_atom_site_label_1
    _geom_angle_atom_site_label_2
    _geom_angle_atom_site_label_3
    _geom_angle_site_symmetry_1
    _geom_angle_site_symmetry_3
    _geom_angle
    _geom_angle_publ_flag
    O1 P1 C3 . . 112.50(5) ?
    O1 P1 C2 . . 114.00(5) ?
    C3 P1 C2 . . 107.74(6) ?
    O1 P1 C1 . . 112.45(4) ?
    C3 P1 C1 . . 105.97(5) ?
    C2 P1 C1 . . 103.48(5) ?
    C1 N1 H1 . . 112.4(9) ?
    C1 N1 H2 . . 106.4(10) ?
    H1 N1 H2 . . 111.5(14) ?
    C1 N1 H3 . . 109.8(10) ?
    H1 N1 H3 . . 107.6(13) ?
    H2 N1 H3 . . 109.1(14) ?
    N1 C1 P1 . . 113.12(7) ?
    N1 C1 H1A . . 107.9(9) ?
    P1 C1 H1A . . 109.8(9) ?
    N1 C1 H1B . . 108.5(9) ?
    P1 C1 H1B . . 108.3(9) ?
    H1A C1 H1B . . 109.1(13) ?
    P1 C2 H2A . . 109.5 ?
    P1 C2 H2B . . 109.5 ?
    H2A C2 H2B . . 109.5 ?
    P1 C2 H2C . . 109.5 ?
    H2A C2 H2C . . 109.5 ?
    H2B C2 H2C . . 109.5 ?
    P1 C3 H3A . . 109.5 ?
    P1 C3 H3B . . 109.5 ?
    H3A C3 H3B . . 109.5 ?
    P1 C3 H3C . . 109.5 ?
    H3A C3 H3C . . 109.5 ?
    H3B C3 H3C . . 109.5 ?
loop_
    _geom_torsion_atom_site_label_1
    _geom_torsion_atom_site_label_2
    _geom_torsion_atom_site_label_3
    _geom_torsion_atom_site_label_4
    _geom_torsion_site_symmetry_1
    _geom_torsion_site_symmetry_2
    _geom_torsion_site_symmetry_3
    _geom_torsion_site_symmetry_4
    _geom_torsion
    _geom_torsion_publ_flag
    O1 P1 C1 N1 . . . . -34.32(9) ?
    C3 P1 C1 N1 . . . . 88.97(8) ?
    C2 P1 C1 N1 . . . . -157.80(8) ?
loop_
    _geom_hbond_atom_site_label_D
    _geom_hbond_atom_site_label_H
    _geom_hbond_atom_site_label_A
    _geom_hbond_site_symmetry_A
    _geom_hbond_distance_DH
    _geom_hbond_distance_HA
    _geom_hbond_distance_DA
    _geom_hbond_angle_DHA
    N1 H1 Cl1 . 0.921(16) 2.245(16) 3.1367(9) 162.8(13)
    N1 H2 Cl1 1_455 0.872(16) 2.262(16) 3.1134(9) 165.3(14)
    N1 H3 O1 2_656 0.905(16) 1.791(16) 2.6900(12) 172.4(15)
_iucr_refine_instructions_details
;
TITL EXP_260_106 IN P-1
CELL  0.71073  5.29655  7.70299  8.80351 84.05680 87.69100 89.01630
ZERR 2  0.00020  0.00044  0.00032  0.00380  0.00300  0.00380
LATT 1
SFAC C H N O P CL
UNIT 6 22 2 2 2 2
LIST 4 ! automatically inserted. Change 6 to 4 for CHECKCIF!!
OMIT -2 60
PLAN 30
FMAP 2
L.S. 7
EQIV $1 x-1, y, z
EQIV $2 -x+1, -y, -z+1
HTAB N1 Cl1
HTAB N1 Cl1_$1
HTAB N1 O1_$2
BOND $H
CONF
ACTA
WGHT    0.012000    0.200000
EXTI    0.010526
FVAR      13.89926
CL1   6    0.830502   -0.229553    0.161346    11.00000    0.00959    0.01727 =
         0.01736   -0.00544   -0.00150   -0.00039
P1    5    0.489268    0.254179    0.289159    11.00000    0.00887    0.00949 =
         0.01037    0.00029   -0.00141    0.00077
O1    4    0.658909    0.183503    0.413455    11.00000    0.01260    0.01677 =
         0.01117    0.00123   -0.00296    0.00075
N1    3    0.315930   -0.081709    0.285829    11.00000    0.00983    0.01101 =
         0.01141   -0.00124   -0.00201   -0.00049
H1    2    0.465694   -0.105629    0.234098    11.00000    0.02192
H2    2    0.192546   -0.141866    0.256006    11.00000    0.02525
H3    2    0.337897   -0.112094    0.387118    11.00000    0.02447
C1    1    0.237388    0.104554    0.260125    11.00000    0.00834    0.01195 =
         0.01470    0.00083   -0.00172    0.00068
H1a   2    0.098960    0.122554    0.327013    11.00000    0.01587
H1b   2    0.184905    0.127736    0.155498    11.00000    0.02038
C2    1    0.323492    0.449949    0.326894    11.00000    0.01915    0.01411 =
         0.02967   -0.00560   -0.00383    0.00466
AFIX 137
H2a   2    0.442331    0.541685    0.331966    11.00000    0.03528
H2b   2    0.229507    0.430625    0.422528    11.00000    0.03209
H2c   2    0.209536    0.482758    0.246470    11.00000    0.02819
AFIX   0
C3    1    0.654415    0.295198    0.108794    11.00000    0.01310    0.02239 =
         0.01167    0.00254   -0.00093   -0.00355
AFIX 137
H3a    2    0.742556    0.191024    0.084633    11.00000    0.02749
H3b   2    0.773557    0.386847    0.113428    11.00000    0.02985
H3c   2    0.536039    0.329807    0.031222    11.00000    0.01876
AFIX   0
HKLF 4
END
;
data_global
_journal_date_recd_electronic     2012-08-24
_journal_date_accepted     2012-09-03
_journal_name_full     'Acta Crystallographica, Section E'
_journal_year     2012
_journal_volume     68
_journal_issue     10
_journal_page_first     o2899
_journal_page_last     o2900
_journal_paper_category     QO
_journal_paper_doi     10.1107/S1600536812037890
_journal_coeditor_code     FJ2594
_publ_contact_author_name     'Guido J. Reiss'
_publ_contact_author_address
;
     Institut f\"ur Anorganische Chemie und Strukturchemie
     Lehrstuhl II: Material- und Strukturforschung
     Heinrich-Heine-Universit\"at D\"usseldorf
     Universit\"atsstrasse 1
     D-40225 D\"usseldorf
     Germany
;
_publ_contact_author_email     'reissg@hhu.de'
_publ_contact_author_fax     '049 211 81 14146 '
_publ_contact_author_phone     '049 211 81 13164'
_publ_section_title
;
(Dimethylphosphoryl)methanaminium chloride
;
loop_
    _publ_author_name
    _publ_author_address
    'Guido J. Reiss'
;    Institut f\"ur Anorganische Chemie und Strukturchemie
     Lehrstuhl II: Material- und Strukturforschung
     Heinrich-Heine-Universit\"at D\"usseldorf
     Universit\"atsstrasse 1
     D-40225 D\"usseldorf
     Germany
;
    'Stefan J\"orgens'
;    Institut f\"ur Anorganische Chemie und Strukturchemie
     Lehrstuhl II: Material- und Strukturforschung
     Heinrich-Heine-Universit\"at D\"usseldorf
     Universit\"atsstrasse 1
     D-40225 D\"usseldorf
     Germany
;
