# Supplementary material for: (Dimethyl­phosphor­yl)methanaminium chloride
Source: Acta Crystallogr Sect E Struct Rep Online. 2012 Sep 8;68(Pt 10):o2899–900. doi: 10.1107/S1600536812037890 (PMC3470250; doi:10.1107/S1600536812037890)
Supplement: Supplementary file 2 [file e-68-o2899-Isup2.hkl]

# 
# h,k,l, Fc-squared, Fo-squared, sigma(Fo-squared) and status flag 
# 
data_I
_shelx_title ' dpmaHCl' 
_shelx_refln_list_code          4 
_shelx_F_calc_maximum       70.65 
_exptl_crystal_F_000       152.00 
_reflns_d_resolution_high  0.7108 
 
loop_ 
 _symmetry_equiv_pos_as_xyz 
 'x, y, z' 
 '-x, -y, -z' 
 
_cell_length_a     5.2965 
_cell_length_b     7.7030 
_cell_length_c     8.8035 
_cell_angle_alpha  84.057 
_cell_angle_beta   87.691 
_cell_angle_gamma  89.016 
 
_shelx_F_squared_multiplier     1.000 
 
loop_ 
 _refln_index_h 
 _refln_index_k 
 _refln_index_l 
 _refln_F_squared_calc 
 _refln_F_squared_meas 
 _refln_F_squared_sigma 
 _refln_observed_status 
   1   0   0     1324.20     1246.87     10.67 o 
   2   0   0      406.91      416.04      4.26 o 
   3   0   0      259.84      236.06      3.04 o 
   4   0   0       15.09       14.03      0.37 o 
   5   0   0       77.69       76.90      3.13 o 
   6   0   0      703.77      713.21      7.67 o 
   7   0   0       61.47       61.19      2.50 o 
  -7   1   0       61.35       61.02      2.55 o 
  -6   1   0        8.31        8.14      1.21 o 
  -5   1   0        3.63        2.83      0.79 o 
  -4   1   0      581.27      543.76      7.63 o 
  -3   1   0        1.34        2.06      0.40 o 
  -2   1   0      733.68      796.17      4.08 o 
  -1   1   0      151.72      174.52      4.46 o 
   1   1   0       46.54       52.32      0.49 o 
   2   1   0     2134.29     2142.98     10.68 o 
   3   1   0        3.74        6.02      0.25 o 
   4   1   0      646.55      625.19     10.91 o 
   5   1   0        0.46        0.44      0.39 o 
   6   1   0       11.52        9.87      0.89 o 
   7   1   0       58.55       61.07      2.42 o 
  -7   2   0        6.55        6.64      0.88 o 
  -6   2   0      293.07      295.07     13.21 o 
  -5   2   0       37.63       33.64      2.23 o 
  -4   2   0      202.93      197.74      4.73 o 
  -3   2   0      781.73      770.31      7.15 o 
  -2   2   0       59.79       64.03      0.84 o 
  -1   2   0       87.51       93.28      3.85 o 
   0   2   0     2519.94     2538.72     12.46 o 
   1   2   0      284.94      291.85      1.29 o 
   2   2   0      845.19      890.18      2.40 o 
   3   2   0      986.57      976.96      3.18 o 
   4   2   0       78.65       78.97      1.86 o 
   5   2   0        0.64        1.70      0.72 o 
   6   2   0      567.01      581.55     10.87 o 
   7   2   0       81.73       85.39      2.73 o 
  -7   3   0      160.13      161.09      5.60 o 
  -6   3   0        1.31        1.16      0.43 o 
  -5   3   0        7.90        9.06      0.83 o 
  -4   3   0      351.56      347.45      5.48 o 
  -3   3   0       15.58       12.16      0.43 o 
  -2   3   0        1.71        2.01      0.43 o 
  -1   3   0      151.83      130.68      2.07 o 
   0   3   0      561.04      616.81      2.69 o 
   1   3   0       53.76       45.63      0.84 o 
   2   3   0      688.74      710.43      7.95 o 
   3   3   0       27.47       22.23      0.53 o 
   4   3   0      126.49      122.02      1.31 o 
   5   3   0       61.62       62.25      1.86 o 
   6   3   0       94.45       99.30      2.62 o 
   7   3   0      130.61      136.17      3.31 o 
  -6   4   0      381.28      377.37      9.18 o 
  -5   4   0        7.76        7.39      0.98 o 
  -4   4   0       21.45       21.74      1.37 o 
  -3   4   0      586.97      590.46      3.94 o 
  -2   4   0       96.29      107.21      2.33 o 
  -1   4   0      457.20      461.70      4.51 o 
   0   4   0      661.47      668.47      4.50 o 
   1   4   0        4.24        4.65      0.30 o 
   2   4   0      227.27      226.03      2.29 o 
   3   4   0      671.04      658.50      7.81 o 
   4   4   0        7.65        9.63      0.61 o 
   5   4   0      143.38      145.17      2.71 o 
   6   4   0      271.39      283.34      4.20 o 
  -6   5   0        7.13        6.05      0.76 o 
  -5   5   0        0.03        0.29      0.49 o 
  -4   5   0      267.97      267.99      4.82 o 
  -3   5   0       19.70       21.78      1.30 o 
  -2   5   0        7.34        9.97      0.85 o 
  -1   5   0      516.92      510.22      5.37 o 
   0   5   0        0.33        0.54      0.18 o 
   1   5   0       57.09       54.15      1.06 o 
   2   5   0       47.65       51.33      1.23 o 
   3   5   0       91.57       80.83      1.57 o 
   4   5   0       10.86       12.16      1.08 o 
   5   5   0      117.50      115.66      3.47 o 
   6   5   0       43.85       43.90      2.40 o 
  -6   6   0      102.56       99.09      4.93 o 
  -5   6   0        0.05        0.30      0.39 o 
  -4   6   0      310.83      320.50      5.50 o 
  -3   6   0      460.83      484.11      6.36 o 
  -2   6   0       23.86       18.81      1.22 o 
  -1   6   0      104.47      112.79      2.72 o 
   0   6   0      700.80      698.05     10.58 o 
   1   6   0       36.39       34.65      0.93 o 
   2   6   0      160.42      151.98      2.35 o 
   3   6   0      286.48      282.00      4.61 o 
   4   6   0        4.00        4.01      0.68 o 
   5   6   0      157.04      160.90      4.16 o 
   6   6   0      160.79      170.15      4.68 o 
  -5   7   0       13.17       12.77      1.37 o 
  -4   7   0      148.21      160.19      4.24 o 
  -3   7   0       26.78       27.30      1.69 o 
  -2   7   0       13.57       11.57      1.12 o 
  -1   7   0      289.05      287.64      4.59 o 
   0   7   0       49.55       48.69      1.69 o 
   1   7   0       15.18       14.92      0.89 o 
   2   7   0      119.68      121.37      3.35 o 
   3   7   0       49.22       47.59      2.10 o 
   4   7   0       25.04       26.74      1.65 o 
   5   7   0       27.22       28.03      1.81 o 
  -4   8   0      239.02      237.15      5.48 o 
  -3   8   0      336.75      346.62      6.33 o 
  -2   8   0       11.06       10.61      1.07 o 
  -1   8   0      195.14      193.31      4.02 o 
   0   8   0       86.08       93.61      2.81 o 
   1   8   0       44.68       41.50      1.44 o 
   2   8   0      253.81      239.98      5.15 o 
   3   8   0      488.55      475.69      7.29 o 
   4   8   0       10.67        9.13      1.09 o 
   5   8   0       45.74       45.14      2.45 o 
  -4   9   0        2.44        2.28      0.77 o 
  -3   9   0       14.42       12.80      1.31 o 
  -2   9   0      135.99      137.46      3.85 o 
  -1   9   0      220.94      217.74      4.54 o 
   0   9   0       54.41       57.29      2.37 o 
   1   9   0        4.56        3.54      0.49 o 
   2   9   0       16.48       17.12      1.50 o 
   3   9   0       68.50       66.01      3.00 o 
   4   9   0        4.54        5.41      1.00 o 
  -2  10   0       33.63       33.73      2.03 o 
  -1  10   0      254.94      240.78      5.17 o 
   0  10   0       39.85       40.06      2.15 o 
   1  10   0       18.76       14.50      1.35 o 
   2  10   0      122.34      115.67      4.03 o 
  -2 -10   1        3.31        4.79      0.95 o 
  -1 -10   1       16.30       15.53      1.50 o 
   0 -10   1       22.06       22.92      1.63 o 
   1 -10   1        8.08       10.73      1.21 o 
   2 -10   1        1.64        1.84      0.59 o 
  -4  -9   1      205.41      208.24      5.56 o 
  -3  -9   1       89.81       89.46      3.56 o 
  -2  -9   1        2.26        2.53      0.73 o 
  -1  -9   1       97.94       94.76      2.33 o 
   0  -9   1      101.21      101.70      3.20 o 
   1  -9   1       57.02       57.23      2.36 o 
   2  -9   1      318.49      319.96      5.88 o 
   3  -9   1       43.74       40.75      2.26 o 
  -4  -8   1       95.90       96.75      3.46 o 
  -3  -8   1        2.61        2.50      0.64 o 
  -2  -8   1       49.86       50.41      1.70 o 
  -1  -8   1       17.73       17.84      0.80 o 
   0  -8   1      150.56      153.19      3.61 o 
   1  -8   1        0.34        0.80      0.48 o 
   2  -8   1       21.24       18.77      1.33 o 
   3  -8   1       29.13       28.46      1.88 o 
   4  -8   1        9.37        9.83      1.26 o 
  -5  -7   1        0.07       -0.56      0.56 o 
  -4  -7   1      585.67      575.81      7.73 o 
  -3  -7   1      248.78      248.47      3.40 o 
  -2  -7   1        0.53        0.73      0.29 o 
  -1  -7   1      206.02      202.88      2.63 o 
   0  -7   1       30.03       29.04      0.93 o 
   1  -7   1        1.99        1.22      0.44 o 
   2  -7   1      601.30      606.60      7.25 o 
   3  -7   1      281.99      294.30      5.34 o 
   4  -7   1       25.46       27.58      1.80 o 
   5  -7   1      101.06      102.83      3.59 o 
  -6  -6   1       23.80       25.20      1.87 o 
  -5  -6   1       33.64       38.45      2.10 o 
  -4  -6   1        0.64        0.57      0.22 o 
  -3  -6   1       39.06       40.27      1.26 o 
  -2  -6   1      638.62      611.59      7.86 o 
  -1  -6   1      293.98      283.08      2.69 o 
   0  -6   1      320.18      309.51      3.55 o 
   1  -6   1       31.84       32.53      2.22 o 
   2  -6   1        6.10        4.75      0.71 o 
   3  -6   1       44.06       46.45      1.99 o 
   4  -6   1      149.38      157.99      3.85 o 
   5  -6   1       21.35       19.48      1.49 o 
   6  -6   1      115.85      115.51      3.15 o 
  -6  -5   1        1.17        0.81      0.37 o 
  -5  -5   1       31.73       32.56      1.91 o 
  -4  -5   1      612.89      643.41      8.43 o 
  -3  -5   1       53.35       54.86      1.35 o 
  -2  -5   1       34.67       33.54      1.79 o 
  -1  -5   1      971.11      948.20      4.68 o 
   0  -5   1        5.48        4.01      0.30 o 
   1  -5   1       19.99       22.70      0.87 o 
   2  -5   1      909.11      940.56      7.60 o 
   3  -5   1      296.56      302.51      4.62 o 
   4  -5   1       35.93       36.93      1.79 o 
   5  -5   1      239.30      240.53      4.98 o 
   6  -5   1        8.90        9.61      1.31 o 
  -6  -4   1        1.48        1.21      0.32 o 
  -5  -4   1      186.93      191.02      3.07 o 
  -4  -4   1        2.40        2.41      0.70 o 
  -3  -4   1       55.92       62.51      1.29 o 
  -2  -4   1      401.31      371.34      2.96 o 
  -1  -4   1       20.05       16.46      0.64 o 
   0  -4   1       41.60       38.46      1.01 o 
   1  -4   1      517.10      531.62      7.26 o 
   2  -4   1       56.75       58.90      1.30 o 
   3  -4   1      607.80      640.85      6.41 o 
   4  -4   1       70.24       73.03      2.42 o 
   5  -4   1       60.25       61.16      1.99 o 
   6  -4   1       31.98       32.79      1.65 o 
  -7  -3   1      117.20      122.46      3.33 o 
  -6  -3   1        3.49        3.31      0.52 o 
  -5  -3   1       48.87       49.56      1.64 o 
  -4  -3   1      598.84      598.10      5.67 o 
  -3  -3   1       47.34       45.67      0.83 o 
  -2  -3   1      216.88      221.33      2.03 o 
  -1  -3   1     1015.18     1006.11      4.08 o 
   0  -3   1       47.23       55.68      0.98 o 
   1  -3   1      182.89      176.96      1.83 o 
   2  -3   1     1694.75     1653.60      6.16 o 
   3  -3   1       58.31       52.45      0.77 o 
   4  -3   1       50.54       49.63      2.03 o 
   5  -3   1      588.98      594.53      6.24 o 
   6  -3   1       17.06       16.08      1.16 o 
   7  -3   1        0.07        0.07      0.44 o 
  -7  -2   1        7.09        6.72      0.87 o 
  -6  -2   1       50.13       52.42      1.92 o 
  -5  -2   1      160.09      161.59      3.01 o 
  -4  -2   1       33.00       32.96      0.72 o 
  -3  -2   1        8.13        8.59      0.55 o 
  -2  -2   1      682.19      663.44      3.20 o 
  -1  -2   1      220.86      223.34      1.29 o 
   0  -2   1      659.28      618.03      3.00 o 
   1  -2   1      574.11      578.29      2.73 o 
   2  -2   1        0.08        0.83      0.40 o 
   3  -2   1       75.35       74.41      2.20 o 
   4  -2   1      181.19      198.20      4.89 o 
   5  -2   1       55.87       54.43      2.85 o 
   6  -2   1      214.07      213.10      7.65 o 
   7  -2   1       59.68       62.68      2.48 o 
  -7  -1   1      294.37      303.86      5.23 o 
  -6  -1   1        2.05        1.48      0.40 o 
  -5  -1   1       17.95       16.94      1.02 o 
  -4  -1   1      601.11      591.73      4.71 o 
  -3  -1   1       18.16       18.65      0.62 o 
  -2  -1   1      207.15      205.90      1.70 o 
  -1  -1   1     1688.58     1796.19      3.58 o 
   0  -1   1      195.71      186.43      0.89 o 
   1  -1   1      742.48      718.27      1.71 o 
   2  -1   1      953.03      916.24      4.08 o 
   3  -1   1        6.00       15.97      4.40 o 
   4  -1   1      168.43      160.86      4.01 o 
   5  -1   1      716.87      706.73      9.96 o 
   6  -1   1        2.37        2.16      0.84 o 
   7  -1   1       29.54       28.13      1.74 o 
  -7   0   1        0.41       -0.49      0.49 o 
  -6   0   1       27.99       27.64      1.52 o 
  -5   0   1      608.40      618.02      8.53 o 
  -4   0   1       20.95       24.21      0.81 o 
  -3   0   1      281.76      294.00      3.05 o 
  -2   0   1      648.42      630.24      3.05 o 
  -1   0   1      417.28      381.24      1.82 o 
   1   0   1      266.47      334.13      0.94 o 
   2   0   1      176.52      176.26      0.99 o 
   3   0   1       89.48       85.87      2.10 o 
   4   0   1      205.58      195.28      1.15 o 
   5   0   1       54.19       52.30      2.65 o 
   6   0   1       70.40       73.67      2.51 o 
   7   0   1       50.54       53.19      2.36 o 
  -7   1   1      239.15      238.72      4.95 o 
  -6   1   1        1.21        0.69      0.44 o 
  -5   1   1      153.10      158.16      4.51 o 
  -4   1   1      371.13      357.00      2.42 o 
  -3   1   1      163.37      177.36      3.88 o 
  -2   1   1      218.90      220.99      1.69 o 
  -1   1   1     3861.33     4102.05     14.93 o 
   0   1   1      443.22      429.22      1.46 o 
   1   1   1      480.84      504.13      5.47 o 
   2   1   1      866.01      849.43     18.44 o 
   3   1   1       10.92       10.94      0.65 o 
   4   1   1      180.45      172.47      2.90 o 
   5   1   1      467.31      462.61      5.41 o 
   6   1   1        3.10        2.69      0.52 o 
   7   1   1      133.16      135.35      3.64 o 
  -7   2   1       58.25       61.50      3.42 o 
  -6   2   1       68.40       65.19      3.15 o 
  -5   2   1      870.90      846.81     10.73 o 
  -4   2   1       15.89       15.95      1.62 o 
  -3   2   1        0.31        0.73      0.18 o 
  -2   2   1       45.68       37.60      0.82 o 
  -1   2   1     1603.21     1661.90      6.69 o 
   0   2   1        3.66        7.62      0.25 o 
   1   2   1     4991.16     5050.80      7.53 o 
   2   2   1      172.46      202.82      1.40 o 
   3   2   1      137.49      130.42      2.11 o 
   4   2   1        0.83        2.37      0.92 o 
   5   2   1      166.09      159.98      3.08 o 
   6   2   1        2.30        1.82      0.47 o 
   7   2   1      118.93      120.91      3.31 o 
  -7   3   1      115.29      118.42     10.66 o 
  -6   3   1       16.79       15.71      1.14 o 
  -5   3   1      354.61      355.71      4.80 o 
  -4   3   1      130.16      128.73      3.39 o 
  -3   3   1      335.39      319.39      2.60 o 
  -2   3   1      386.43      398.21      2.81 o 
  -1   3   1     2816.64     2831.16      9.92 o 
   0   3   1      212.73      216.86      3.74 o 
   1   3   1     1124.99     1156.25      4.52 o 
   2   3   1      900.59      911.16      3.74 o 
   3   3   1      156.16      153.43      1.43 o 
   4   3   1       66.76       66.80      1.72 o 
   5   3   1      517.31      517.07      5.40 o 
   6   3   1       52.68       52.32      1.94 o 
   7   3   1      129.90      138.10      3.44 o 
  -6   4   1       14.90       16.31      1.21 o 
  -5   4   1      163.86      161.34      4.15 o 
  -4   4   1        1.61        0.93      0.43 o 
  -3   4   1      307.72      290.08     12.15 o 
  -2   4   1      440.55      421.07      4.66 o 
  -1   4   1      680.46      715.80      5.72 o 
   0   4   1       49.67       55.05      1.10 o 
   1   4   1      762.49      792.09      4.20 o 
   2   4   1        2.62       13.15      0.87 o 
   3   4   1       97.45      117.41      4.36 o 
   4   4   1      186.00      195.70      2.81 o 
   5   4   1      243.48      245.93      3.60 o 
   6   4   1       81.11       85.24      2.36 o 
  -6   5   1        0.18        0.53      0.41 o 
  -5   5   1      225.25      222.65      4.86 o 
  -4   5   1      186.09      203.89      4.30 o 
  -3   5   1        5.35        4.51      0.41 o 
  -2   5   1      208.93      221.01      3.74 o 
  -1   5   1      102.87      102.31      2.44 o 
   0   5   1        8.24        8.73      0.53 o 
   1   5   1     1624.66     1577.93      6.81 o 
   2   5   1      618.19      584.03      5.57 o 
   3   5   1       86.98       83.80      2.32 o 
   4   5   1      100.47      102.20      2.91 o 
   5   5   1      208.85      210.02      4.57 o 
   6   5   1        4.03        3.49      0.49 o 
  -6   6   1       70.70       70.56      3.97 o 
  -5   6   1      223.93      222.88      4.99 o 
  -4   6   1        4.97        5.15      0.85 o 
  -3   6   1       31.94       33.37      1.17 o 
  -2   6   1      145.43      136.14      3.25 o 
  -1   6   1       10.77       17.59      1.16 o 
   0   6   1      169.86      168.99      2.37 o 
   1   6   1      119.54      119.14      2.07 o 
   2   6   1      170.22      156.91      3.24 o 
   3   6   1       43.69       49.20      1.88 o 
   4   6   1      156.44      152.03      3.58 o 
   5   6   1       89.19       90.89      3.09 o 
   6   6   1        0.76        1.16      0.57 o 
  -5   7   1       90.82       89.68      3.40 o 
  -4   7   1       91.55       98.07      3.34 o 
  -3   7   1        3.50        5.90      0.57 o 
  -2   7   1      360.49      382.73      5.89 o 
  -1   7   1      133.27      136.68      3.21 o 
   0   7   1        2.19        1.81      0.45 o 
   1   7   1      274.35      280.00      7.38 o 
   2   7   1      129.90      132.56      3.41 o 
   3   7   1       18.34       20.07      1.36 o 
   4   7   1      402.83      400.90      6.18 o 
   5   7   1       66.69       62.58      2.64 o 
  -4   8   1        2.85        3.59      0.86 o 
  -3   8   1      101.26       97.55      3.37 o 
  -2   8   1      138.37      142.84      3.79 o 
  -1   8   1       21.18       20.46      1.31 o 
   0   8   1       47.66       49.48      2.05 o 
   1   8   1       95.87       94.19      4.08 o 
   2   8   1       10.18        9.95      1.09 o 
   3   8   1       32.74       32.68      1.90 o 
   4   8   1        9.12        7.70      0.97 o 
   5   8   1       45.95       45.06      2.41 o 
  -4   9   1       17.71       17.15      1.62 o 
  -3   9   1        9.05        9.85      1.19 o 
  -2   9   1      211.23      214.52      4.86 o 
  -1   9   1      117.42      119.45      3.40 o 
   0   9   1        3.89        3.89      0.60 o 
   1   9   1      167.64      163.62      3.03 o 
   2   9   1       36.24       35.53      2.14 o 
   3   9   1        1.38        0.81      0.47 o 
   4   9   1      183.43      184.14      5.08 o 
  -2  10   1      119.86      121.13      3.84 o 
  -1  10   1        0.96        1.49      0.57 o 
   0  10   1       65.49       67.24      2.79 o 
   1  10   1       22.37       20.87      1.63 o 
   2  10   1       42.18       37.77      2.26 o 
  -2 -10   2      182.47      177.68      5.18 o 
  -1 -10   2       25.30       25.80      1.97 o 
   0 -10   2        3.97        3.54      0.68 o 
   1 -10   2      261.92      263.36      5.44 o 
   2 -10   2       75.21       73.02      2.88 o 
  -3  -9   2       49.10       53.22      1.95 o 
  -2  -9   2        0.42        0.76      0.33 o 
  -1  -9   2       19.87       19.93      1.17 o 
   0  -9   2      166.79      172.81      3.19 o 
   1  -9   2       31.54       32.38      1.78 o 
   2  -9   2       73.82       76.49      2.83 o 
   3  -9   2        9.28        8.73      1.08 o 
  -4  -8   2        1.03        1.65      0.66 o 
  -3  -8   2       43.46       43.32      1.63 o 
  -2  -8   2      394.62      388.72      4.80 o 
  -1  -8   2       21.91       22.11      1.15 o 
   0  -8   2       20.73       22.80      1.07 o 
   1  -8   2      325.97      324.13      7.45 o 
   2  -8   2       15.74       14.26      1.18 o 
   3  -8   2       27.64       25.46      1.74 o 
   4  -8   2      366.26      369.41      6.80 o 
  -5  -7   2       20.63       19.54      1.60 o 
  -4  -7   2        2.11        2.28      0.62 o 
  -3  -7   2      198.74      193.17      4.10 o 
  -2  -7   2        7.33        8.45      1.44 o 
  -1  -7   2       20.07       20.58      0.81 o 
   0  -7   2      123.85      123.24      1.93 o 
   1  -7   2        0.23        0.22      0.26 o 
   2  -7   2       19.82       16.73      1.22 o 
   3  -7   2      175.50      179.71      4.20 o 
   4  -7   2        0.05       -0.01      0.43 o 
   5  -7   2       89.55       93.62      3.41 o 
  -5  -6   2      385.66      387.57      6.70 o 
  -4  -6   2       44.67       44.63      1.41 o 
  -3  -6   2       14.71       15.82      0.84 o 
  -2  -6   2      201.06      194.54      3.44 o 
  -1  -6   2        5.14        5.26      0.41 o 
   0  -6   2      203.36      189.20      2.84 o 
   1  -6   2      741.49      740.36      5.22 o 
   2  -6   2       13.97       15.06      0.82 o 
   3  -6   2       51.64       55.50      2.15 o 
   4  -6   2      398.72      405.94      6.19 o 
   5  -6   2        9.32        8.72      1.11 o 
  -6  -5   2      136.10      143.17      4.41 o 
  -5  -5   2       11.11       11.64      1.20 o 
  -4  -5   2       25.27       26.18      1.01 o 
  -3  -5   2      547.70      535.84      4.24 o 
  -2  -5   2      194.86      186.92      3.51 o 
  -1  -5   2        0.05        0.47      0.22 o 
   0  -5   2       70.23       68.53      1.51 o 
   1  -5   2       81.78       84.50      1.62 o 
   2  -5   2       41.10       43.40      1.25 o 
   3  -5   2      257.81      264.94      4.28 o 
   4  -5   2        1.50        2.04      0.52 o 
   5  -5   2        8.78        8.60      1.00 o 
   6  -5   2       65.56       65.05      2.48 o 
  -6  -4   2        0.24       -0.10      0.48 o 
  -5  -4   2      337.85      355.05      6.39 o 
  -4  -4   2       55.90       58.57      3.11 o 
  -3  -4   2      433.26      432.40      3.85 o 
  -2  -4   2      775.00      742.36      4.32 o 
  -1  -4   2      198.80      208.62      2.26 o 
   0  -4   2       62.05       75.08      1.95 o 
   1  -4   2      846.19      845.65     14.87 o 
   2  -4   2      458.28      481.21      3.69 o 
   3  -4   2      588.13      616.31      9.38 o 
   4  -4   2      365.51      368.75      5.33 o 
   5  -4   2       44.16       42.29      2.61 o 
   6  -4   2       16.83       16.80      1.20 o 
  -6  -3   2      210.44      218.84      3.34 o 
  -5  -3   2       58.18       58.48      1.43 o 
  -4  -3   2        0.65        0.48      0.24 o 
  -3  -3   2      903.06      879.90      4.78 o 
  -2  -3   2       88.17       90.52      2.33 o 
  -1  -3   2       44.05       43.24      1.00 o 
   0  -3   2      899.22      879.47      4.23 o 
   1  -3   2      157.59      169.16      2.73 o 
   2  -3   2      258.25      277.58      2.54 o 
   3  -3   2      294.08      289.51      2.31 o 
   4  -3   2       15.36       14.57      0.90 o 
   5  -3   2        4.41        4.08      0.61 o 
   6  -3   2       62.84       62.61      2.27 o 
   7  -3   2       85.57       88.38      2.94 o 
  -7  -2   2        3.62        3.12      0.89 o 
  -6  -2   2       92.69       94.25      2.46 o 
  -5  -2   2      114.74      118.48      2.49 o 
  -4  -2   2       38.59       40.13      0.91 o 
  -3  -2   2      641.37      638.49      3.74 o 
  -2  -2   2     1787.00     1781.69      4.93 o 
  -1  -2   2       53.48       61.38      0.81 o 
   0  -2   2        6.48        4.19      0.16 o 
   1  -2   2      417.86      421.55      2.54 o 
   2  -2   2       27.73       27.31      0.79 o 
   3  -2   2      586.52      573.88      8.76 o 
   4  -2   2     1174.23     1144.32     12.05 o 
   5  -2   2       14.82       12.18      1.45 o 
   6  -2   2       12.65       12.44      1.06 o 
   7  -2   2       40.66       44.27      2.11 o 
  -7  -1   2       33.92       32.82      2.64 o 
  -6  -1   2      164.43      169.07      3.46 o 
  -5  -1   2       11.78       13.27      0.91 o 
  -4  -1   2       62.44       61.62      1.21 o 
  -3  -1   2      585.40      568.89      4.04 o 
  -2  -1   2        8.95        7.87      0.32 o 
  -1  -1   2      488.82      528.73      1.52 o 
   0  -1   2     2225.67     2297.88     10.56 o 
   1  -1   2      689.35      759.10      7.39 o 
   2  -1   2      173.30      211.42      1.41 o 
   3  -1   2      413.38      381.84      2.76 o 
   4  -1   2        6.91        7.20      0.99 o 
   5  -1   2        2.24        3.41      0.81 o 
   6  -1   2      145.48      145.84      5.19 o 
   7  -1   2       34.90       35.70      2.00 o 
  -7   0   2       36.06       34.80      2.77 o 
  -6   0   2       92.63       93.98      2.71 o 
  -5   0   2      258.44      263.59      3.23 o 
  -4   0   2        6.87        7.34      0.80 o 
  -3   0   2      489.81      458.13      5.06 o 
  -2   0   2      129.36      119.47      1.44 o 
  -1   0   2      420.38      438.95      3.21 o 
   0   0   2     3120.90     2860.47     13.02 o 
   1   0   2     2584.07     2380.11     16.38 o 
   2   0   2      101.75      103.50      1.94 o 
   3   0   2      387.46      365.30      4.53 o 
   4   0   2      588.13      549.28      9.56 o 
   5   0   2        0.08        0.13      0.49 o 
   6   0   2      184.52      179.29      3.94 o 
   7   0   2      222.09      223.82      4.86 o 
  -7   1   2       31.11       32.38      1.78 o 
  -6   1   2      251.71      262.47      6.28 o 
  -5   1   2        0.02        1.03      0.47 o 
  -4   1   2       83.45       74.77      2.59 o 
  -3   1   2      413.13      393.97     12.62 o 
  -2   1   2       33.95       30.36      0.75 o 
  -1   1   2      202.01      216.69      1.49 o 
   0   1   2      576.01      668.97      1.52 o 
   1   1   2      192.05      201.33      3.43 o 
   2   1   2      300.01      298.24      3.73 o 
   3   1   2      405.10      406.89      2.63 o 
   4   1   2      233.22      222.31      2.14 o 
   5   1   2        0.97        1.02      0.58 o 
   6   1   2      180.69      188.77      3.91 o 
   7   1   2       23.27       24.13      1.56 o 
  -7   2   2       22.61       21.54      1.42 o 
  -6   2   2       89.83       94.92      2.70 o 
  -5   2   2       74.78       72.32      3.06 o 
  -4   2   2       31.30       32.03      1.77 o 
  -3   2   2      561.00      538.01      2.75 o 
  -2   2   2      754.95      767.41      5.53 o 
  -1   2   2        3.18        1.75      0.26 o 
   0   2   2      523.13      557.97      2.39 o 
   1   2   2      221.13      207.87      1.32 o 
   2   2   2       12.81       15.63      0.51 o 
   3   2   2     1075.94     1039.59      7.92 o 
   4   2   2      275.55      278.18      3.66 o 
   5   2   2       41.43       41.45      1.61 o 
   6   2   2      243.67      243.64      5.71 o 
   7   2   2      226.31      230.24      4.62 o 
  -7   3   2      113.47      112.67      6.77 o 
  -6   3   2      290.81      271.01      6.13 o 
  -5   3   2        4.76        3.88      0.58 o 
  -4   3   2      147.86      140.00      3.60 o 
  -3   3   2      367.36      341.75      3.07 o 
  -2   3   2       49.26       54.87      2.01 o 
  -1   3   2      155.03      145.14      3.59 o 
   0   3   2      371.39      362.56      2.38 o 
   1   3   2       27.00       22.00      0.59 o 
   2   3   2      247.42      261.50      3.17 o 
   3   3   2      194.85      205.49      2.28 o 
   4   3   2      107.32       95.78      2.10 o 
   5   3   2       28.24       31.56      1.39 o 
   6   3   2       39.97       38.80      1.70 o 
   7   3   2      107.77      110.97      3.29 o 
  -6   4   2      460.91      438.19      8.46 o 
  -5   4   2       45.37       48.32      2.30 o 
  -4   4   2      227.51      217.55      2.72 o 
  -3   4   2      100.91      102.81      2.08 o 
  -2   4   2      218.29      227.75      2.50 o 
  -1   4   2      121.48      137.13      2.56 o 
   0   4   2     1579.85     1622.36      9.77 o 
   1   4   2      336.45      332.66      2.73 o 
   2   4   2       79.03       84.95      1.88 o 
   3   4   2      190.42      181.95      3.07 o 
   4   4   2      123.24      125.44      2.28 o 
   5   4   2       25.71       26.92      1.22 o 
   6   4   2      418.38      430.86      7.37 o 
  -6   5   2      106.26      100.00      2.83 o 
  -5   5   2       10.58        9.92      1.08 o 
  -4   5   2      541.37      540.67      7.06 o 
  -3   5   2      140.32      130.36      2.19 o 
  -2   5   2      427.95      435.97      3.81 o 
  -1   5   2       84.84       74.40      2.09 o 
   0   5   2      702.06      703.14      4.35 o 
   1   5   2       12.89       15.21      0.70 o 
   2   5   2      267.05      277.57      3.78 o 
   3   5   2      113.58      128.12      2.78 o 
   4   5   2      122.99      118.89      3.04 o 
   5   5   2       17.51       17.22      0.99 o 
   6   5   2       32.11       32.39      3.24 o 
  -6   6   2      178.17      171.21      4.80 o 
  -5   6   2       23.79       23.70      1.71 o 
  -4   6   2        0.87        1.55      0.55 o 
  -3   6   2      241.30      250.41      3.32 o 
  -2   6   2        7.62        4.69      0.55 o 
  -1   6   2       14.10       10.91      0.88 o 
   0   6   2     1205.97     1256.61      8.81 o 
   1   6   2      526.94      511.34     12.40 o 
   2   6   2        0.12        0.11      0.25 o 
   3   6   2      144.32      146.51      3.16 o 
   4   6   2        6.94        6.05      0.77 o 
   5   6   2        0.97        0.48      0.37 o 
   6   6   2      312.39      318.45      6.18 o 
  -5   7   2        5.29        4.46      0.85 o 
  -4   7   2      438.60      439.37      7.06 o 
  -3   7   2      150.82      156.14      2.87 o 
  -2   7   2       24.39       26.63      1.63 o 
  -1   7   2      105.67      101.52      2.81 o 
   0   7   2       12.34       13.16      1.00 o 
   1   7   2       17.02       16.10      0.83 o 
   2   7   2      593.83      570.12      7.00 o 
   3   7   2      252.61      251.24      4.59 o 
   4   7   2       86.29       86.04      2.84 o 
   5   7   2        0.06        0.19      0.35 o 
  -4   8   2        2.29        4.03      0.87 o 
  -3   8   2      166.82      161.51      3.14 o 
  -2   8   2        0.10        0.58      0.48 o 
  -1   8   2       11.44       11.08      1.01 o 
   0   8   2      416.75      414.14      5.89 o 
   1   8   2        9.39        9.43      0.71 o 
   2   8   2        7.27        7.77      0.93 o 
   3   8   2      380.17      386.76      6.45 o 
   4   8   2        8.42        8.44      1.02 o 
   5   8   2        4.38        5.28      0.87 o 
  -3   9   2       27.34       25.80      1.88 o 
  -2   9   2       19.61       20.07      1.53 o 
  -1   9   2      278.61      281.02      5.22 o 
   0   9   2        8.81        8.09      0.93 o 
   1   9   2       23.28       25.24      1.20 o 
   2   9   2      141.54      139.94      4.07 o 
   3   9   2       19.85       19.12      1.61 o 
   4   9   2        3.02        3.16      0.75 o 
  -2  10   2        0.70        1.15      0.48 o 
  -1  10   2       17.01       13.72      1.26 o 
   0  10   2      147.50      141.32      4.04 o 
   1  10   2        0.37       -0.65      0.67 o 
   2  10   2       19.27       18.15      1.58 o 
  -1 -10   3       44.54       45.55      1.93 o 
   0 -10   3       56.30       49.55      2.45 o 
   1 -10   3       35.32       33.02      1.97 o 
  -3  -9   3      114.10      112.59      2.90 o 
  -2  -9   3        3.56        3.82      0.60 o 
  -1  -9   3       39.37       37.13      1.64 o 
   0  -9   3      269.11      259.42      3.95 o 
   1  -9   3       30.54       32.35      1.40 o 
   2  -9   3       21.83       23.90      1.54 o 
   3  -9   3       67.13       67.40      2.77 o 
  -4  -8   3      238.48      246.03      5.77 o 
  -3  -8   3        6.27        6.46      0.70 o 
  -2  -8   3        9.32        8.96      0.81 o 
  -1  -8   3      107.74      106.76      2.57 o 
   0  -8   3        3.28        3.08      0.41 o 
   1  -8   3        2.15        2.28      0.42 o 
   2  -8   3      226.46      233.29      3.58 o 
   3  -8   3        9.57        9.24      1.05 o 
   4  -8   3       18.89       17.83      1.59 o 
  -5  -7   3       29.86       31.22      2.03 o 
  -4  -7   3       33.17       35.49      1.43 o 
  -3  -7   3      206.29      206.63      3.33 o 
  -2  -7   3        0.95        1.14      0.39 o 
  -1  -7   3      122.86      122.74      3.05 o 
   0  -7   3      491.63      505.88      6.87 o 
   1  -7   3        2.04        1.74      1.48 o 
   2  -7   3       28.96       31.21      1.24 o 
   3  -7   3      220.41      228.82      4.73 o 
   4  -7   3       13.16       15.03      1.35 o 
   5  -7   3       68.14       69.12      2.92 o 
  -5  -6   3       44.77       48.23      2.44 o 
  -4  -6   3      133.45      138.68      4.03 o 
  -3  -6   3       23.71       22.51      1.00 o 
  -2  -6   3       36.87       36.72      1.25 o 
  -1  -6   3      594.75      585.96      5.03 o 
   0  -6   3        0.02        0.05      0.20 o 
   1  -6   3        2.89        2.73      0.40 o 
   2  -6   3      216.12      222.40      3.08 o 
   3  -6   3        0.86        1.65      0.38 o 
   4  -6   3        0.01        0.20      0.50 o 
   5  -6   3      118.80      120.18      3.60 o 
  -6  -5   3       68.86       72.59      3.23 o 
  -5  -5   3        0.66        1.29      0.55 o 
  -4  -5   3      122.44      127.22      2.25 o 
  -3  -5   3      138.66      144.13      2.28 o 
  -2  -5   3       22.80       24.54      0.92 o 
  -1  -5   3      329.31      318.10      3.32 o 
   0  -5   3      533.55      527.82      3.34 o 
   1  -5   3        7.87        9.63      0.81 o 
   2  -5   3      259.49      265.56      3.06 o 
   3  -5   3      478.61      503.72      4.45 o 
   4  -5   3        0.98        1.50      0.50 o 
   5  -5   3       66.02       67.88      2.17 o 
   6  -5   3      199.24      198.84      4.08 o 
  -6  -4   3        0.56        1.05      0.46 o 
  -5  -4   3       59.92       61.97      2.75 o 
  -4  -4   3      405.01      402.20      6.19 o 
  -3  -4   3        9.32        8.73      0.55 o 
  -2  -4   3       84.82       83.04      2.50 o 
  -1  -4   3      248.50      234.50      2.53 o 
   0  -4   3       54.63       55.31      1.26 o 
   1  -4   3      221.06      222.45      3.99 o 
   2  -4   3      631.86      649.36      4.28 o 
   3  -4   3       78.03       84.75      1.69 o 
   4  -4   3        2.05        2.72      0.53 o 
   5  -4   3      216.50      216.29      8.01 o 
   6  -4   3        1.92        1.88      0.47 o 
  -6  -3   3       54.91       56.21      2.96 o 
  -5  -3   3        6.07        5.82      0.59 o 
  -4  -3   3      292.09      299.90      3.27 o 
  -3  -3   3      386.45      384.83      4.91 o 
  -2  -3   3       18.14       20.22      0.74 o 
  -1  -3   3      144.32      135.35      1.74 o 
   0  -3   3      151.07      141.62      1.61 o 
   1  -3   3        1.35        2.31      0.30 o 
   2  -3   3      957.76      945.61      4.59 o 
   3  -3   3      520.98      523.43      3.51 o 
   4  -3   3        4.19        4.10      0.52 o 
   5  -3   3      218.54      223.13      3.82 o 
   6  -3   3      180.89      184.58      3.90 o 
  -6  -2   3       74.29       73.71      3.39 o 
  -5  -2   3        0.06        0.19      0.24 o 
  -4  -2   3      338.81      340.43      2.73 o 
  -3  -2   3       85.60       88.91      1.20 o 
  -2  -2   3      952.03      966.58      4.48 o 
  -1  -2   3      950.45      957.47      3.40 o 
   0  -2   3      468.03      490.94      3.07 o 
   1  -2   3       58.14       72.36      0.82 o 
   2  -2   3      210.86      184.29      1.84 o 
   3  -2   3       10.92        8.42      0.32 o 
   4  -2   3      365.25      367.56      4.34 o 
   5  -2   3      216.16      220.40      4.89 o 
   6  -2   3      165.05      169.53      3.73 o 
   7  -2   3        1.85        1.66      0.62 o 
  -7  -1   3       52.59       58.23      3.43 o 
  -6  -1   3        0.13        0.53      0.54 o 
  -5  -1   3       62.93       67.24      1.41 o 
  -4  -1   3      681.00      674.03      4.09 o 
  -3  -1   3      677.33      665.84      4.57 o 
  -2  -1   3       26.74       33.10      0.76 o 
  -1  -1   3       80.73       65.52      2.21 o 
   0  -1   3        3.59        2.01      0.12 o 
   1  -1   3        0.64        0.12      0.06 o 
   2  -1   3     1546.10     1646.73      5.16 o 
   3  -1   3      639.47      642.34      4.22 o 
   4  -1   3        1.64        3.01      0.78 o 
   5  -1   3      252.10      251.33      6.23 o 
   6  -1   3       38.64       40.30      2.80 o 
   7  -1   3        8.80        8.74      1.04 o 
  -7   0   3      151.87      159.79      5.83 o 
  -6   0   3        2.16        1.27      0.54 o 
  -5   0   3      214.29      217.76      2.73 o 
  -4   0   3      132.07      128.72      2.23 o 
  -3   0   3      173.58      174.83      2.91 o 
  -2   0   3     1079.08     1109.83      5.20 o 
  -1   0   3     3961.90     3931.09     13.81 o 
   0   0   3       13.25       11.31      0.56 o 
   1   0   3       14.66       24.54      0.44 o 
   2   0   3        4.40        1.60      0.19 o 
   3   0   3      107.09      111.77      1.09 o 
   4   0   3      353.24      353.26      6.37 o 
   5   0   3      422.76      409.72      5.33 o 
   6   0   3       15.06       16.86      1.41 o 
   7   0   3        2.52        3.97      0.76 o 
  -7   1   3       74.25       69.83      3.92 o 
  -6   1   3       10.15       10.37      1.22 o 
  -5   1   3       35.91       38.48      2.06 o 
  -4   1   3      569.29      562.08      6.83 o 
  -3   1   3      167.81      153.61      3.01 o 
  -2   1   3        0.21        0.15      0.29 o 
  -1   1   3     1002.36      993.38      4.16 o 
   0   1   3       23.17       31.37      0.40 o 
   1   1   3      798.84      802.13      3.86 o 
   2   1   3      958.52      935.37      8.33 o 
   3   1   3      809.00      778.17      4.26 o 
   4   1   3       60.82       59.09      1.21 o 
   5   1   3      283.52      276.04      4.29 o 
   6   1   3        4.06        3.64      0.56 o 
   7   1   3       10.50       11.10      1.10 o 
  -7   2   3       34.80       36.39      2.59 o 
  -6   2   3        2.69        3.10      1.71 o 
  -5   2   3      328.64      309.61      4.31 o 
  -4   2   3      201.58      193.53      3.15 o 
  -3   2   3        0.02       -0.12      0.20 o 
  -2   2   3      905.38      888.30      4.84 o 
  -1   2   3      341.75      331.88      3.24 o 
   0   2   3      216.92      227.09      1.04 o 
   1   2   3      911.15      941.22      3.54 o 
   2   2   3      500.34      510.66      4.63 o 
   3   2   3      172.63      175.54      2.85 o 
   4   2   3       94.31       96.69      1.59 o 
   5   2   3      152.84      153.51      3.11 o 
   6   2   3        4.87        5.38      0.70 o 
   7   2   3       50.84       50.59      2.20 o 
  -6   3   3        1.65        1.66      0.46 o 
  -5   3   3        0.48        0.76      0.30 o 
  -4   3   3      254.49      253.14      6.84 o 
  -3   3   3        5.64        4.41      0.44 o 
  -2   3   3        0.47        0.19      0.19 o 
  -1   3   3     1403.43     1446.17      5.77 o 
   0   3   3       65.09       66.42      0.87 o 
   1   3   3       35.30       37.64      0.62 o 
   2   3   3      838.71      832.34      4.18 o 
   3   3   3       48.02       46.78      0.74 o 
   4   3   3        0.30        0.24      0.30 o 
   5   3   3      553.31      543.91      4.22 o 
   6   3   3      102.25      103.62      2.77 o 
   7   3   3        0.93        0.44      0.55 o 
  -6   4   3        0.35        0.40      0.39 o 
  -5   4   3      157.17      147.95      4.03 o 
  -4   4   3       60.78       58.26      1.46 o 
  -3   4   3        6.68        5.80      0.49 o 
  -2   4   3      740.40      709.79      4.70 o 
  -1   4   3      162.84      155.73      2.10 o 
   0   4   3       15.64       24.82      1.07 o 
   1   4   3      600.98      616.65      7.53 o 
   2   4   3       57.00       62.45      1.55 o 
   3   4   3       28.85       20.32      0.81 o 
   4   4   3      425.30      443.17      4.30 o 
   5   4   3       66.20       69.37      3.40 o 
   6   4   3       86.44       87.60      2.43 o 
  -6   5   3        3.84        4.64      0.67 o 
  -5   5   3        6.92        6.41      0.91 o 
  -4   5   3      219.58      219.49      4.53 o 
  -3   5   3        5.24        6.81      0.58 o 
  -2   5   3        0.97        2.55      0.39 o 
  -1   5   3      310.04      320.27      3.32 o 
   0   5   3        0.06        1.27      0.50 o 
   1   5   3       90.82       91.02      1.60 o 
   2   5   3      791.07      770.79      6.24 o 
   3   5   3        0.01       -0.04      0.21 o 
   4   5   3        1.33        0.84      0.26 o 
   5   5   3      312.01      312.20      4.03 o 
   6   5   3       14.66       13.57      0.95 o 
  -5   6   3      481.23      466.79      7.36 o 
  -4   6   3      128.38      127.30      3.60 o 
  -3   6   3       15.42       13.55      0.83 o 
  -2   6   3      149.75      154.05      4.04 o 
  -1   6   3       45.93       40.73      1.71 o 
   0   6   3       42.26       41.20      1.64 o 
   1   6   3      670.95      673.91      4.85 o 
   2   6   3       36.80       38.23      1.58 o 
   3   6   3        8.78        7.43      0.73 o 
   4   6   3      207.29      203.39      3.99 o 
   5   6   3        1.37        1.19      0.42 o 
   6   6   3       20.94       21.20      1.61 o 
  -5   7   3        1.09        1.34      0.64 o 
  -4   7   3       66.10       63.87      2.77 o 
  -3   7   3       53.44       51.73      1.73 o 
  -2   7   3        5.11        6.75      0.65 o 
  -1   7   3      555.47      556.14      6.63 o 
   0   7   3       30.68       33.38      1.60 o 
   1   7   3        7.97        9.04      1.78 o 
   2   7   3      137.30      132.90      3.32 o 
   3   7   3        1.72        1.66      0.45 o 
   4   7   3       50.27       50.30      2.15 o 
   5   7   3      251.54      249.84      5.06 o 
  -4   8   3       54.46       53.12      2.69 o 
  -3   8   3       12.10       11.59      0.90 o 
  -2   8   3      255.92      239.94      3.80 o 
  -1   8   3        0.05       -0.07      0.41 o 
   0   8   3        6.73        6.74      0.85 o 
   1   8   3      418.70      420.06      4.48 o 
   2   8   3      147.36      142.70      3.72 o 
   3   8   3       11.41       11.07      1.13 o 
   4   8   3       70.65       70.27      2.76 o 
   5   8   3        9.80        9.92      1.18 o 
  -3   9   3      130.76      128.89      4.15 o 
  -2   9   3        5.19        5.32      0.69 o 
  -1   9   3      199.22      203.43      4.51 o 
   0   9   3       20.79       21.35      1.49 o 
   1   9   3      107.78      103.09      3.39 o 
   2   9   3      173.40      173.06      4.40 o 
   3   9   3       37.84       34.03      2.07 o 
   4   9   3        1.66        1.41      0.54 o 
  -2  10   3      197.46      188.37      3.78 o 
  -1  10   3        1.91        1.47      0.48 o 
   0  10   3        1.18        1.70      0.57 o 
   1  10   3      243.92      235.98      5.50 o 
   2  10   3       18.95       16.82      1.53 o 
  -2  -9   4       50.94       49.74      1.96 o 
  -1  -9   4        0.20        0.37      0.35 o 
   0  -9   4       93.68       95.55      2.47 o 
   1  -9   4      250.54      255.16      3.94 o 
   2  -9   4        4.34        4.93      0.59 o 
  -4  -8   4        0.26       -0.08      0.42 o 
  -3  -8   4       12.69       12.21      0.99 o 
  -2  -8   4      161.64      159.08      3.24 o 
  -1  -8   4      264.49      251.65      5.43 o 
   0  -8   4        6.29        6.57      0.92 o 
   1  -8   4       54.75       57.02      1.73 o 
   2  -8   4       13.51       12.76      0.86 o 
   3  -8   4       13.21       13.31      1.16 o 
   4  -8   4      191.28      194.08      4.86 o 
  -4  -7   4        8.78        9.70      0.79 o 
  -3  -7   4       11.96       12.83      0.88 o 
  -2  -7   4       78.59       74.24      2.02 o 
  -1  -7   4        0.16        0.53      0.54 o 
   0  -7   4      147.44      146.28      2.18 o 
   1  -7   4      346.38      347.69      3.92 o 
   2  -7   4        1.46        2.38      0.38 o 
   3  -7   4       24.17       26.57      1.48 o 
   4  -7   4       41.70       42.63      2.17 o 
  -5  -6   4       99.40      103.53      3.60 o 
  -4  -6   4       41.60       42.44      1.46 o 
  -3  -6   4      107.17      103.30      2.20 o 
  -2  -6   4       51.13       49.53      1.49 o 
  -1  -6   4      249.31      237.52      6.18 o 
   0  -6   4       75.05       73.74      1.41 o 
   1  -6   4      351.00      351.77      4.04 o 
   2  -6   4       42.53       43.91      1.37 o 
   3  -6   4       67.21       69.35      1.82 o 
   4  -6   4      100.37      106.53      3.19 o 
   5  -6   4      163.11      167.13      6.56 o 
  -5  -5   4      251.77      262.22      5.59 o 
  -4  -5   4        5.49        5.92      0.53 o 
  -3  -5   4       91.18       90.67      1.89 o 
  -2  -5   4      258.17      256.02      3.08 o 
  -1  -5   4       14.41       15.32      0.79 o 
   0  -5   4      108.30      109.48      1.55 o 
   1  -5   4      500.32      523.04      7.08 o 
   2  -5   4       25.64       23.97      0.95 o 
   3  -5   4       65.55       67.91      1.67 o 
   4  -5   4       31.86       33.82      1.33 o 
   5  -5   4       43.80       42.38      1.74 o 
   6  -5   4       41.52       44.00      1.93 o 
  -6  -4   4       34.14       32.17      2.17 o 
  -5  -4   4       83.94       88.70      3.26 o 
  -4  -4   4        4.46        5.87      0.78 o 
  -3  -4   4       21.47       20.83      0.88 o 
  -2  -4   4      463.66      440.53      4.63 o 
  -1  -4   4      131.07      120.94      1.95 o 
   0  -4   4       63.88       69.51      1.12 o 
   1  -4   4      335.41      338.99      4.03 o 
   2  -4   4      304.83      311.89      2.99 o 
   3  -4   4        3.82        4.61      0.43 o 
   4  -4   4      189.84      203.47      2.55 o 
   5  -4   4       47.94       49.20      2.36 o 
   6  -4   4        1.07        0.48      0.36 o 
  -6  -3   4      202.36      210.95      5.61 o 
  -5  -3   4      124.73      129.78      3.98 o 
  -4  -3   4        1.28        1.32      0.31 o 
  -3  -3   4      437.44      430.40      3.89 o 
  -2  -3   4      288.90      293.32      2.14 o 
  -1  -3   4       57.43       56.49      1.24 o 
   0  -3   4      419.61      414.33      2.43 o 
   1  -3   4      509.91      502.17      8.01 o 
   2  -3   4       24.06       29.27      0.81 o 
   3  -3   4      207.25      202.90      2.16 o 
   4  -3   4      255.73      254.74      3.71 o 
   5  -3   4       12.44       12.02      0.91 o 
   6  -3   4       24.09       24.13      1.44 o 
  -6  -2   4        0.04        0.41      0.45 o 
  -5  -2   4      149.97      151.92      2.68 o 
  -4  -2   4        7.92        9.61      0.47 o 
  -3  -2   4       42.30       45.80      1.04 o 
  -2  -2   4      572.00      549.27      2.56 o 
  -1  -2   4      101.03       96.19      1.13 o 
   0  -2   4        6.08        6.48      0.28 o 
   1  -2   4      818.00      828.23      6.42 o 
   2  -2   4       43.93       52.30      0.90 o 
   3  -2   4       39.25       33.44      0.83 o 
   4  -2   4      516.27      503.99      4.37 o 
   5  -2   4      193.67      198.45      3.61 o 
   6  -2   4        0.02        0.21      0.48 o 
  -6  -1   4      126.41      127.17      4.58 o 
  -5  -1   4      108.21      106.82      2.38 o 
  -4  -1   4        8.69        9.09      0.47 o 
  -3  -1   4      642.98      654.43      6.37 o 
  -2  -1   4      323.44      314.17      4.59 o 
  -1  -1   4        0.04        0.13      0.13 o 
   0  -1   4     1168.37     1172.35      6.43 o 
   1  -1   4      221.48      209.46      3.02 o 
   2  -1   4      153.64      164.89      1.91 o 
   3  -1   4      479.00      454.81      3.75 o 
   4  -1   4      291.38      275.42      2.80 o 
   5  -1   4       13.38       14.89      1.62 o 
   6  -1   4      124.98      124.21      5.00 o 
   7  -1   4       57.75       59.17      2.01 o 
  -6   0   4       77.01       78.55      3.73 o 
  -5   0   4      264.98      265.69      4.54 o 
  -4   0   4      133.35      129.71      3.19 o 
  -3   0   4       19.72       15.45      0.77 o 
  -2   0   4      167.83      141.91      5.89 o 
  -1   0   4      285.58      305.38      2.18 o 
   0   0   4       30.89       32.53      0.42 o 
   1   0   4     1656.15     1709.46     14.72 o 
   2   0   4      190.20      207.26      2.14 o 
   3   0   4       35.19       38.69      0.75 o 
   4   0   4      508.71      522.55      2.60 o 
   5   0   4        0.31        0.16      0.33 o 
   6   0   4        6.36        6.33      0.78 o 
   7   0   4      269.92      279.53      5.48 o 
  -6   1   4      169.53      170.54      5.51 o 
  -5   1   4       25.32       25.01      1.58 o 
  -4   1   4        7.41       11.40      0.96 o 
  -3   1   4      919.69      928.35      5.32 o 
  -2   1   4      845.73      884.59      7.82 o 
  -1   1   4       49.42       57.25      1.40 o 
   0   1   4      399.81      386.25      2.31 o 
   1   1   4       12.96       19.83      0.44 o 
   2   1   4        9.58       11.93      0.40 o 
   3   1   4     1024.51      988.77      3.76 o 
   4   1   4      171.44      169.93      2.20 o 
   5   1   4       12.89       13.16      0.97 o 
   6   1   4      201.30      200.99      4.14 o 
   7   1   4       16.38       15.58      1.27 o 
  -6   2   4       65.10       65.35      3.10 o 
  -5   2   4      117.81      110.49      4.42 o 
  -4   2   4        1.17        2.11      0.39 o 
  -3   2   4       77.11       72.41      1.62 o 
  -2   2   4     1129.71     1119.55      5.67 o 
  -1   2   4       66.16       72.28      1.22 o 
   0   2   4      411.60      432.20      1.78 o 
   1   2   4      162.87      157.04      2.00 o 
   2   2   4       53.53       57.82      1.39 o 
   3   2   4      429.07      418.77      2.33 o 
   4   2   4      831.56      804.07      5.26 o 
   5   2   4       18.32       16.74      1.06 o 
   6   2   4       19.57       17.67      1.20 o 
   7   2   4      168.78      174.83      4.09 o 
  -6   3   4      376.34      368.41      7.17 o 
  -5   3   4        0.03       -0.19      0.30 o 
  -4   3   4       44.48       38.62      1.26 o 
  -3   3   4      750.27      722.33      5.21 o 
  -2   3   4      522.86      513.53     10.19 o 
  -1   3   4      240.14      233.60      2.47 o 
   0   3   4     1068.64     1059.90      3.75 o 
   1   3   4        0.20        0.44      0.12 o 
   2   3   4      176.51      177.23      1.70 o 
   3   3   4      340.83      352.76      2.44 o 
   4   3   4      200.98      201.53      3.93 o 
   5   3   4       78.88       78.76      1.69 o 
   6   3   4      240.68      239.05      4.94 o 
  -6   4   4        6.08        5.05      0.91 o 
  -5   4   4      126.46      121.64      3.66 o 
  -4   4   4       94.27       90.34      2.43 o 
  -3   4   4        8.11        9.20      0.63 o 
  -2   4   4      487.49      489.75     14.34 o 
  -1   4   4       48.94       55.07      2.19 o 
   0   4   4        3.38        2.60      0.31 o 
   1   4   4      311.37      314.15      2.30 o 
   2   4   4       17.38       22.29      0.76 o 
   3   4   4       35.28       32.14      0.86 o 
   4   4   4      491.00      486.11      3.78 o 
   5   4   4        6.42        6.43      0.53 o 
   6   4   4       10.21        9.91      0.84 o 
  -6   5   4      195.70      185.35      5.00 o 
  -5   5   4       11.03       11.54      1.22 o 
  -4   5   4       69.08       69.57      1.81 o 
  -3   5   4      528.49      529.92      4.82 o 
  -2   5   4        1.12        1.92      0.57 o 
  -1   5   4       20.98       18.88      0.88 o 
   0   5   4     1289.62     1312.46      6.79 o 
   1   5   4      106.04      107.01      2.74 o 
   2   5   4        5.31        5.82      0.62 o 
   3   5   4      252.15      264.30      3.75 o 
   4   5   4        6.26        7.16      0.57 o 
   5   5   4        7.10        7.55      0.55 o 
   6   5   4      253.69      251.01      3.96 o 
  -5   6   4       23.23       24.16      1.76 o 
  -4   6   4       25.17       26.30      1.71 o 
  -3   6   4       75.07       77.42      2.03 o 
  -2   6   4      129.39      135.57      3.99 o 
  -1   6   4      133.11      127.91      2.94 o 
   0   6   4       39.94       43.67      1.34 o 
   1   6   4      362.11      356.92      3.46 o 
   2   6   4       25.70       23.96      1.26 o 
   3   6   4       34.42       36.23      1.58 o 
   4   6   4      262.64      255.02      4.38 o 
   5   6   4        3.11        5.05      0.81 o 
   6   6   4       15.59       16.23      1.36 o 
  -5   7   4        1.37        0.35      0.48 o 
  -4   7   4       63.02       62.43      2.76 o 
  -3   7   4      382.23      393.52      4.88 o 
  -2   7   4       15.37       15.11      0.95 o 
  -1   7   4       58.96       60.72      1.77 o 
   0   7   4      304.03      308.31      3.86 o 
   1   7   4        3.97        4.43      0.92 o 
   2   7   4       80.17       82.88      2.54 o 
   3   7   4      616.09      613.91      7.09 o 
   4   7   4        0.62        0.74      0.37 o 
   5   7   4        6.03        5.22      0.79 o 
  -4   8   4       57.22       55.21      2.79 o 
  -3   8   4        4.73        4.66      0.63 o 
  -2   8   4       44.69       44.61      1.71 o 
  -1   8   4        8.80        8.96      0.74 o 
   0   8   4      115.60      116.21      3.24 o 
   1   8   4       80.19       81.09      2.87 o 
   2   8   4       54.42       58.66      2.38 o 
   3   8   4       71.41       70.37      2.70 o 
   4   8   4      110.20      110.14      3.41 o 
  -3   9   4       96.84       90.34      3.52 o 
  -2   9   4        0.27        0.33      0.52 o 
  -1   9   4       84.29       85.64      2.38 o 
   0   9   4      274.95      276.86      4.28 o 
   1   9   4        2.85        1.97      0.48 o 
   2   9   4       50.83       49.62      2.30 o 
   3   9   4      135.16      133.52      3.93 o 
  -2  10   4       10.19       10.65      0.99 o 
  -1  10   4       11.44       11.05      0.93 o 
   0  10   4       70.90       65.81      2.24 o 
   1  10   4       55.42       54.66      2.70 o 
   2  10   4       10.20       11.58      1.26 o 
  -1  -9   5       21.67       22.93      1.37 o 
   0  -9   5       40.38       37.77      2.51 o 
   1  -9   5       69.93       72.07      2.12 o 
  -3  -8   5      142.48      139.83      3.19 o 
  -2  -8   5        1.04        0.60      0.29 o 
  -1  -8   5      117.29      114.88      2.78 o 
   0  -8   5      141.51      134.76      4.37 o 
   1  -8   5        6.75        7.37      0.64 o 
   2  -8   5       56.57       56.93      1.77 o 
   3  -8   5      184.74      188.47      3.34 o 
  -4  -7   5       24.63       25.25      1.27 o 
  -3  -7   5       96.98      100.87      2.47 o 
  -2  -7   5       15.88       15.43      0.98 o 
  -1  -7   5        1.68        2.05      0.40 o 
   0  -7   5      216.42      210.57      3.15 o 
   1  -7   5       24.41       24.63      1.08 o 
   2  -7   5       33.29       33.97      1.28 o 
   3  -7   5      113.51      121.03      2.55 o 
   4  -7   5       80.19       83.22      3.00 o 
  -5  -6   5       43.90       43.47      2.41 o 
  -4  -6   5      107.57      110.85      2.45 o 
  -3  -6   5        5.42        6.21      0.68 o 
  -2  -6   5       13.43       12.73      0.81 o 
  -1  -6   5      457.48      445.10      4.65 o 
   0  -6   5      444.37      438.24      3.52 o 
   1  -6   5        2.99        2.98      0.36 o 
   2  -6   5      146.13      145.51      2.45 o 
   3  -6   5       54.56       54.04      1.63 o 
   4  -6   5       28.70       28.12      1.24 o 
   5  -6   5       95.15      100.95      5.08 o 
  -5  -5   5        2.63        2.45      0.65 o 
  -4  -5   5       75.88       76.32      1.92 o 
  -3  -5   5       34.62       34.82      1.25 o 
  -2  -5   5        7.58        6.93      0.56 o 
  -1  -5   5       50.05       47.62      1.86 o 
   0  -5   5      491.73      472.64      3.41 o 
   1  -5   5        3.50        3.96      0.42 o 
   2  -5   5       63.35       65.23      1.51 o 
   3  -5   5      223.11      227.90      3.08 o 
   4  -5   5       33.24       36.77      1.18 o 
   5  -5   5        1.87        2.57      0.47 o 
  -5  -4   5       31.17       35.01      2.09 o 
  -4  -4   5      421.25      417.97      7.52 o 
  -3  -4   5      121.18      117.11      2.18 o 
  -2  -4   5       48.91       48.21      1.33 o 
  -1  -4   5      144.98      137.98      3.76 o 
   0  -4   5      231.58      225.30      2.82 o 
   1  -4   5      234.49      228.08      3.57 o 
   2  -4   5      974.87      968.32      5.26 o 
   3  -4   5       43.17       41.89      1.20 o 
   4  -4   5      157.41      163.16      2.32 o 
   5  -4   5       74.09       77.21      2.23 o 
   6  -4   5       95.62      101.20      2.82 o 
  -6  -3   5      145.02      155.17      4.84 o 
  -5  -3   5       12.95       12.16      1.29 o 
  -4  -3   5      106.22      105.35      2.20 o 
  -3  -3   5       64.46       63.02      1.59 o 
  -2  -3   5        1.66        2.84      0.36 o 
  -1  -3   5       21.57       18.25      0.77 o 
   0  -3   5      754.89      771.22     23.44 o 
   1  -3   5       17.66       17.46      0.58 o 
   2  -3   5       17.59       15.63      0.61 o 
   3  -3   5       81.12       91.71      1.46 o 
   4  -3   5        4.15        3.02      0.33 o 
   5  -3   5       46.32       47.69      1.86 o 
   6  -3   5      478.35      485.31      6.16 o 
  -6  -2   5       42.16       43.37      1.83 o 
  -5  -2   5        0.14        0.38      0.21 o 
  -4  -2   5      460.00      468.50      5.28 o 
  -3  -2   5      133.98      139.59      2.37 o 
  -2  -2   5        0.09        0.02      0.32 o 
  -1  -2   5      520.49      501.72      4.08 o 
   0  -2   5      135.30      132.74      2.12 o 
   1  -2   5       13.65       12.48      0.46 o 
   2  -2   5      628.00      599.06      2.99 o 
   3  -2   5      147.22      127.37      2.09 o 
   4  -2   5        4.52        4.38      0.38 o 
   5  -2   5      179.68      177.52      3.39 o 
   6  -2   5        0.20        0.33      0.37 o 
  -6  -1   5       55.43       54.23      2.95 o 
  -5  -1   5      105.18      109.99      3.14 o 
  -4  -1   5        2.29        3.11      0.40 o 
  -3  -1   5      259.08      246.84      6.46 o 
  -2  -1   5       99.67      112.75      2.19 o 
  -1  -1   5        7.66       11.77      0.52 o 
   0  -1   5      627.95      612.62      4.31 o 
   1  -1   5       17.46       20.54      0.48 o 
   2  -1   5       24.58       33.46      0.64 o 
   3  -1   5      293.86      305.82      2.10 o 
   4  -1   5        8.15        8.12      0.53 o 
   5  -1   5        6.23        6.84      1.09 o 
   6  -1   5      234.38      237.05      6.27 o 
  -6   0   5       22.54       22.96      1.98 o 
  -5   0   5       83.70       86.54      2.39 o 
  -4   0   5      658.22      651.51     10.97 o 
  -3   0   5        0.04        0.49      0.28 o 
  -2   0   5        6.22        5.97      0.39 o 
  -1   0   5     1288.11     1289.34     11.83 o 
   0   0   5      286.09      299.58      3.17 o 
   1   0   5        4.99        4.06      0.15 o 
   2   0   5      733.25      666.24      6.44 o 
   3   0   5       68.04       60.72      0.97 o 
   4   0   5        0.03        0.19      0.16 o 
   5   0   5      325.68      312.98      4.84 o 
   6   0   5       41.21       38.69      1.90 o 
  -6   1   5       22.60       20.98      1.91 o 
  -5   1   5       87.58       82.77      3.34 o 
  -4   1   5        8.70        9.71      0.80 o 
  -3   1   5      146.55      134.21      1.96 o 
  -2   1   5      128.14      141.14      2.10 o 
  -1   1   5       47.78       46.28      1.49 o 
   0   1   5      467.39      452.10      1.93 o 
   1   1   5      243.69      234.67      2.62 o 
   2   1   5        0.67        1.31      0.18 o 
   3   1   5      668.42      643.17      3.16 o 
   4   1   5        4.59        5.01      0.43 o 
   5   1   5       11.46       10.54      0.86 o 
   6   1   5      116.94      121.40      4.19 o 
  -6   2   5        0.32        0.99      0.59 o 
  -5   2   5       10.41        8.78      1.08 o 
  -4   2   5      492.97      482.31      7.24 o 
  -3   2   5      141.56      145.85      3.89 o 
  -2   2   5      288.96      293.91      8.41 o 
  -1   2   5      846.40      834.61     11.09 o 
   0   2   5       24.00       30.40      0.58 o 
   1   2   5        6.30        6.26      0.27 o 
   2   2   5     1198.60     1181.71     12.06 o 
   3   2   5       60.34       60.09      1.15 o 
   4   2   5        8.77        9.54      0.57 o 
   5   2   5      400.09      394.64      5.06 o 
   6   2   5       12.93       13.11      1.06 o 
  -6   3   5       11.54       11.19      1.27 o 
  -5   3   5       24.02       25.36      1.69 o 
  -4   3   5       62.26       59.74      1.77 o 
  -3   3   5      108.18      108.16      2.07 o 
  -2   3   5      210.51      212.20      3.79 o 
  -1   3   5        1.16        1.65      0.39 o 
   0   3   5      134.73      132.66      2.57 o 
   1   3   5       75.02       78.21      1.05 o 
   2   3   5      253.99      254.10      4.02 o 
   3   3   5      366.69      366.13      4.87 o 
   4   3   5       87.71       89.05      1.62 o 
   5   3   5       32.45       30.95      1.34 o 
   6   3   5      217.88      216.54      5.96 o 
  -6   4   5        0.22        0.36      0.43 o 
  -5   4   5        0.06       -0.08      0.46 o 
  -4   4   5      184.00      181.08      5.43 o 
  -3   4   5       35.23       35.34      1.24 o 
  -2   4   5      430.79      430.87      4.05 o 
  -1   4   5     1123.59     1146.95     12.12 o 
   0   4   5        0.55        0.30      0.23 o 
   1   4   5       11.07       10.36      0.69 o 
   2   4   5      283.36      288.46      6.53 o 
   3   4   5        0.29        0.46      0.26 o 
   4   4   5      219.96      229.29      2.59 o 
   5   4   5      634.28      635.59      4.79 o 
   6   4   5        1.99        2.17      0.56 o 
  -5   5   5      207.18      207.19      4.85 o 
  -4   5   5       62.38       61.84      2.02 o 
  -3   5   5      333.50      333.61      4.01 o 
  -2   5   5       30.65       29.03      1.40 o 
  -1   5   5        3.29        2.93      0.40 o 
   0   5   5       12.77       13.78      0.76 o 
   1   5   5      166.70      176.39      4.24 o 
   2   5   5      302.68      308.74      3.25 o 
   3   5   5      389.32      385.04      8.20 o 
   4   5   5        9.71        9.30      0.56 o 
   5   5   5       30.46       35.15      1.15 o 
   6   5   5       10.89       11.97      0.88 o 
  -5   6   5       61.71       63.83      2.79 o 
  -4   6   5      262.40      256.44      5.26 o 
  -3   6   5        1.76        1.27      0.35 o 
  -2   6   5      145.10      149.92      2.80 o 
  -1   6   5      716.66      726.19      6.90 o 
   0   6   5       27.96       25.97      1.10 o 
   1   6   5       74.81       74.23      1.92 o 
   2   6   5      165.11      165.31      3.08 o 
   3   6   5        4.04        4.53      1.14 o 
   4   6   5      145.83      144.37      2.66 o 
   5   6   5      318.51      320.36      4.64 o 
  -4   7   5       16.81       15.41      1.42 o 
  -3   7   5        6.29        5.82      0.70 o 
  -2   7   5       65.05       64.75      2.00 o 
  -1   7   5      138.29      143.28      2.79 o 
   0   7   5       35.95       38.86      1.44 o 
   1   7   5      206.38      210.02      3.46 o 
   2   7   5        7.74        8.79      0.94 o 
   3   7   5       74.93       76.03      2.04 o 
   4   7   5        4.35        4.46      0.53 o 
   5   7   5      125.85      124.57      4.85 o 
  -4   8   5       99.12       98.29      3.71 o 
  -3   8   5        3.22        2.82      0.54 o 
  -2   8   5      204.26      204.89      3.72 o 
  -1   8   5      329.00      325.99      4.48 o 
   0   8   5        1.86        1.55      0.36 o 
   1   8   5       99.10      104.62      2.62 o 
   2   8   5      237.24      236.25      3.71 o 
   3   8   5        0.58        0.50      0.29 o 
   4   8   5       50.30       47.94      3.12 o 
  -3   9   5        8.09        6.07      0.97 o 
  -2   9   5      106.94      105.64      2.84 o 
  -1   9   5       46.09       44.43      2.20 o 
   0   9   5        6.91        8.48      0.85 o 
   1   9   5       19.58       20.07      1.23 o 
   2   9   5      107.69      112.34      2.80 o 
   3   9   5        6.31        5.39      1.18 o 
  -1  10   5       61.96       57.69      2.15 o 
   0  10   5        1.51        0.78      0.35 o 
   1  10   5      166.98      168.92      3.80 o 
  -2  -8   6        8.60        8.34      0.90 o 
  -1  -8   6       48.42       49.90      1.89 o 
   0  -8   6        1.23        1.13      0.56 o 
   1  -8   6        0.02       -0.29      0.39 o 
   2  -8   6       56.03       57.69      3.05 o 
  -3  -7   6        3.78        4.87      0.59 o 
  -2  -7   6      195.41      195.50      3.48 o 
  -1  -7   6      115.34      108.59      2.57 o 
   0  -7   6        7.60        6.14      0.87 o 
   1  -7   6      144.83      143.23      4.27 o 
   2  -7   6       54.70       54.98      2.76 o 
   3  -7   6       11.12       11.15      1.30 o 
  -4  -6   6      129.56      129.41      3.57 o 
  -3  -6   6       15.74       15.50      0.93 o 
  -2  -6   6       47.59       46.16      1.60 o 
  -1  -6   6       63.29       64.29      5.75 o 
   0  -6   6        0.01        0.89      0.47 o 
   1  -6   6        2.97        3.44      0.40 o 
   2  -6   6      162.37      178.40      6.42 o 
   3  -6   6        0.26        1.01      0.60 o 
   4  -6   6        0.57        1.64      0.56 o 
  -5  -5   6      224.17      233.21      5.47 o 
  -4  -5   6       16.44       16.59      0.97 o 
  -3  -5   6        2.20        3.45      0.44 o 
  -2  -5   6      430.28      419.00      4.43 o 
  -1  -5   6      101.03      101.33      2.16 o 
   0  -5   6        3.23        2.88      0.42 o 
   1  -5   6      414.24      412.32      5.78 o 
   2  -5   6      157.94      164.38      6.32 o 
   3  -5   6        5.87        6.74      0.50 o 
   4  -5   6      138.74      145.19      3.29 o 
   5  -5   6       22.93       24.07      2.54 o 
  -5  -4   6       21.01       20.37      1.66 o 
  -4  -4   6        2.28        3.03      0.46 o 
  -3  -4   6       81.77       79.99      1.91 o 
  -2  -4   6       44.07       40.34      1.54 o 
  -1  -4   6      364.42      340.37      3.74 o 
   0  -4   6       92.78       95.44      1.94 o 
   1  -4   6       58.20       56.75      1.19 o 
   2  -4   6      163.95      169.52      3.21 o 
   3  -4   6        0.12        0.96      0.24 o 
   4  -4   6       10.01       12.38      0.66 o 
   5  -4   6      150.22      152.06      6.00 o 
  -5  -3   6      332.53      342.57      4.40 o 
  -4  -3   6       11.50       12.99      0.85 o 
  -3  -3   6        5.82        7.27      0.59 o 
  -2  -3   6      331.53      335.02      3.51 o 
  -1  -3   6       28.74       29.34      1.05 o 
   0  -3   6      165.86      160.41      4.25 o 
   1  -3   6     1130.83     1109.23      6.34 o 
   2  -3   6       34.15       33.06      0.80 o 
   3  -3   6        5.81        6.50      0.40 o 
   4  -3   6      311.14      317.54      5.75 o 
   5  -3   6       44.42       48.69      1.72 o 
   6  -3   6        3.01        4.92      1.22 o 
  -6  -2   6        4.02        3.16      0.78 o 
  -5  -2   6        1.02        0.52      0.30 o 
  -4  -2   6        6.14        6.69      0.86 o 
  -3  -2   6      351.34      359.67      3.93 o 
  -2  -2   6        6.15        4.03      0.40 o 
  -1  -2   6      499.44      476.34      4.16 o 
   0  -2   6        0.36        0.31      0.06 o 
   1  -2   6       32.42       32.25      1.07 o 
   2  -2   6       23.08       27.58      0.65 o 
   3  -2   6      378.86      364.17      3.31 o 
   4  -2   6        8.45        9.96      0.53 o 
   5  -2   6      479.68      491.11      5.41 o 
   6  -2   6       12.90       10.45      1.66 o 
  -6  -1   6       32.37       32.65      2.22 o 
  -5  -1   6      542.22      547.68      8.81 o 
  -4  -1   6       91.14       93.81      2.24 o 
  -3  -1   6       19.81       21.43      0.77 o 
  -2  -1   6      145.21      142.92      2.19 o 
  -1  -1   6        9.22        9.39      0.32 o 
   0  -1   6      383.30      400.25      2.64 o 
   1  -1   6     1924.97     1945.66     12.28 o 
   2  -1   6       84.02       77.35      0.98 o 
   3  -1   6       13.14        9.78      0.41 o 
   4  -1   6      204.79      203.08      2.87 o 
   5  -1   6       11.63       10.77      0.71 o 
   6  -1   6       21.30       21.84      1.37 o 
  -6   0   6      125.74      125.80      4.46 o 
  -5   0   6        0.01       -0.48      0.48 o 
  -4   0   6       40.16       40.18      1.54 o 
  -3   0   6      209.59      216.72      3.11 o 
  -2   0   6        7.12       12.66      0.46 o 
  -1   0   6       86.33       75.45      0.83 o 
   0   0   6        7.03        7.54      0.62 o 
   1   0   6      216.73      227.00      1.66 o 
   2   0   6       62.86       66.59      1.03 o 
   3   0   6      243.75      228.47      2.15 o 
   4   0   6       21.78       24.28      0.91 o 
   5   0   6      135.78      139.96      3.24 o 
   6   0   6        3.93        3.66      0.65 o 
  -6   1   6       50.70       50.70      2.02 o 
  -5   1   6      356.91      341.19      5.42 o 
  -4   1   6        3.11        3.24      0.68 o 
  -3   1   6      125.12      121.27      5.93 o 
  -2   1   6      624.17      562.10      3.02 o 
  -1   1   6        7.19        7.80      0.24 o 
   0   1   6       42.13       37.33      1.04 o 
   1   1   6      702.45      687.24      4.66 o 
   2   1   6      117.62      113.43      1.85 o 
   3   1   6      350.11      332.42      2.45 o 
   4   1   6      326.85      320.86      3.29 o 
   5   1   6       44.00       41.83      1.81 o 
   6   1   6       14.22       14.11      1.14 o 
  -6   2   6      111.75      105.68      3.86 o 
  -5   2   6       10.67        9.70      1.08 o 
  -4   2   6        0.70        1.04      0.45 o 
  -3   2   6      335.49      334.48      6.75 o 
  -2   2   6       78.87       76.70      1.57 o 
  -1   2   6      147.34      153.65      1.97 o 
   0   2   6      157.79      163.28      1.38 o 
   1   2   6       49.57       46.34      1.24 o 
   2   2   6       67.43       66.02      1.05 o 
   3   2   6       56.65       54.10      1.20 o 
   4   2   6       88.76       86.26      1.70 o 
   5   2   6       54.40       54.67      2.37 o 
   6   2   6       23.27       21.79      1.36 o 
  -6   3   6      158.27      145.08      4.40 o 
  -5   3   6      209.43      200.58      4.70 o 
  -4   3   6       26.08       22.69      1.89 o 
  -3   3   6      147.99      148.56      4.18 o 
  -2   3   6      607.76      607.01     11.63 o 
  -1   3   6        3.65        3.20      0.24 o 
   0   3   6      267.48      252.46      7.62 o 
   1   3   6      625.67      614.21      8.25 o 
   2   3   6        3.48        4.58      0.64 o 
   3   3   6       73.22       73.95      1.58 o 
   4   3   6      419.48      419.66      6.37 o 
   5   3   6       28.01       27.02      1.22 o 
   6   3   6       90.31       87.79      3.87 o 
  -5   4   6       49.99       46.57      2.28 o 
  -4   4   6        1.64        1.24      0.35 o 
  -3   4   6      175.77      178.99      2.88 o 
  -2   4   6       59.31       59.75      2.04 o 
  -1   4   6        1.60        2.13      0.35 o 
   0   4   6      249.40      240.36      7.27 o 
   1   4   6      163.13      164.50      4.40 o 
   2   4   6       73.99       72.72      2.35 o 
   3   4   6      110.50      112.10      2.41 o 
   4   4   6       66.19       65.96      1.39 o 
   5   4   6       50.66       52.09      1.87 o 
   6   4   6       18.60       17.77      1.73 o 
  -5   5   6       74.20       71.01      2.89 o 
  -4   5   6        8.81        8.00      0.70 o 
  -3   5   6      387.80      387.53      4.51 o 
  -2   5   6      247.40      246.11      5.39 o 
  -1   5   6       16.08       18.33      0.94 o 
   0   5   6      308.29      320.87      3.66 o 
   1   5   6      445.83      436.10      8.33 o 
   2   5   6        1.77        2.16      0.30 o 
   3   5   6      187.54      199.18      2.67 o 
   4   5   6      264.12      272.14      2.89 o 
   5   5   6        1.81        1.90      0.43 o 
  -5   6   6        3.49        4.24      0.80 o 
  -4   6   6        0.03        0.39      0.47 o 
  -3   6   6        9.27        9.39      0.79 o 
  -2   6   6       67.30       67.14      1.93 o 
  -1   6   6       75.02       75.99      1.98 o 
   0   6   6      235.58      238.76      3.38 o 
   1   6   6      121.48      118.14      2.51 o 
   2   6   6        9.08       10.05      0.66 o 
   3   6   6       31.45       32.72      1.25 o 
   4   6   6      165.86      176.70      5.50 o 
   5   6   6        5.39        4.98      0.98 o 
  -4   7   6       18.88       20.49      1.66 o 
  -3   7   6      220.56      217.27      5.09 o 
  -2   7   6      379.67      378.95      8.54 o 
  -1   7   6       51.82       53.19      1.76 o 
   0   7   6      198.91      205.65      3.41 o 
   1   7   6       10.20        9.45      0.77 o 
   2   7   6       33.62       33.02      2.45 o 
   3   7   6      379.46      397.72      8.61 o 
   4   7   6      298.69      307.94      7.82 o 
  -3   8   6       23.73       24.65      1.38 o 
  -2   8   6       49.13       46.92      1.84 o 
  -1   8   6       20.88       23.86      2.40 o 
   0   8   6      101.14       99.54      2.58 o 
   1   8   6       18.51       18.66      1.15 o 
   2   8   6        4.91        4.75      1.12 o 
   3   8   6        0.05        0.69      0.61 o 
   4   8   6      150.71      153.33      5.91 o 
  -2   9   6       73.42       72.63      2.41 o 
  -1   9   6       23.51       22.60      1.31 o 
   0   9   6      304.05      304.12      4.80 o 
   1   9   6       67.94       67.52      2.36 o 
   2   9   6       13.89       15.14      1.93 o 
   3   9   6       59.88       59.94      3.87 o 
  -1  -8   7       27.25       27.44      1.46 o 
   0  -8   7       99.48       96.34      3.89 o 
   1  -8   7        1.64        1.53      0.60 o 
  -3  -7   7        5.67        5.26      0.64 o 
  -2  -7   7        4.34        4.18      0.57 o 
  -1  -7   7      133.22      127.89      5.07 o 
   0  -7   7        5.44        5.75      0.93 o 
   1  -7   7       79.27       75.46      3.21 o 
   2  -7   7        0.66        1.18      0.56 o 
   3  -7   7       18.60       17.86      1.66 o 
  -3  -6   7      153.22      153.85      3.08 o 
  -2  -6   7       30.30       31.50      1.38 o 
  -1  -6   7       91.09       92.54      2.29 o 
   0  -6   7      311.41      305.23      5.83 o 
   1  -6   7        2.01        1.55      0.53 o 
   2  -6   7        7.89        8.69      1.07 o 
   3  -6   7      245.34      245.29      4.41 o 
   4  -6   7       30.03       29.73      1.63 o 
  -4  -5   7       44.00       43.11      1.60 o 
  -3  -5   7        2.30        2.24      0.40 o 
  -2  -5   7       13.76       12.28      0.82 o 
  -1  -5   7       59.85       63.23      2.81 o 
   0  -5   7        0.08        0.55      0.42 o 
   1  -5   7       10.16        9.74      1.02 o 
   2  -5   7       40.81       38.79      1.52 o 
   3  -5   7       66.17       66.96      2.16 o 
   4  -5   7      105.36      105.52      2.88 o 
  -5  -4   7        0.20        0.18      0.35 o 
  -4  -4   7       47.14       50.75      1.70 o 
  -3  -4   7      471.48      477.32     15.40 o 
  -2  -4   7       44.73       42.19      1.42 o 
  -1  -4   7       26.53       26.25      1.95 o 
   0  -4   7      233.04      229.28      3.15 o 
   1  -4   7       31.25       30.71      1.21 o 
   2  -4   7      176.13      170.70      2.97 o 
   3  -4   7      364.11      364.13      4.62 o 
   4  -4   7        3.16        4.18      0.61 o 
   5  -4   7       32.08       33.69      2.94 o 
  -5  -3   7        7.41        9.48      1.10 o 
  -4  -3   7      155.76      159.96      2.99 o 
  -3  -3   7        0.12        0.25      0.31 o 
  -2  -3   7       19.38       18.43      0.90 o 
  -1  -3   7      150.47      151.67      4.21 o 
   0  -3   7        9.53        8.96      0.47 o 
   1  -3   7       73.74       72.78      1.76 o 
   2  -3   7       56.50       50.84      1.55 o 
   3  -3   7        3.07        3.63      0.50 o 
   4  -3   7       13.39       16.03      1.44 o 
   5  -3   7       14.82       12.73      1.70 o 
  -5  -2   7        2.83        2.92      0.45 o 
  -4  -2   7       55.55       56.63      1.81 o 
  -3  -2   7      287.35      297.71      5.12 o 
  -2  -2   7        0.38        1.31      1.59 o 
  -1  -2   7      218.22      211.18      2.74 o 
   0  -2   7      740.93      747.18      3.64 o 
   1  -2   7       13.61       13.90      0.76 o 
   2  -2   7       54.73       55.45      1.91 o 
   3  -2   7      323.38      321.99      8.17 o 
   4  -2   7       25.79       25.58      1.77 o 
   5  -2   7       93.28       94.66      4.45 o 
   6  -2   7      130.69      135.99      3.82 o 
  -5  -1   7       45.48       43.51      1.76 o 
  -4  -1   7      272.71      285.49      4.14 o 
  -3  -1   7       40.06       36.21      1.66 o 
  -2  -1   7       15.73       12.14      0.68 o 
  -1  -1   7      205.28      220.50      3.11 o 
   0  -1   7       41.04       38.83      0.88 o 
   1  -1   7       19.17       21.81      0.78 o 
   2  -1   7      216.57      209.81      4.89 o 
   3  -1   7       22.91       25.15      0.73 o 
   4  -1   7       57.41       59.47      1.93 o 
   5  -1   7       29.91       29.39      1.55 o 
   6  -1   7       27.55       27.75      1.65 o 
  -5   0   7       43.78       50.22      2.93 o 
  -4   0   7      276.70      280.62      4.04 o 
  -3   0   7       90.95       98.00      1.67 o 
  -2   0   7      150.11      145.98      2.22 o 
  -1   0   7      232.45      239.81      2.67 o 
   0   0   7     1008.32     1020.96     25.64 o 
   1   0   7       71.08       71.88      1.38 o 
   2   0   7      326.48      319.67      4.95 o 
   3   0   7      317.10      314.25      3.50 o 
   4   0   7       45.20       43.02      1.23 o 
   5   0   7       38.16       38.26      1.70 o 
   6   0   7      273.27      279.45      5.06 o 
  -5   1   7       20.86       17.97      1.14 o 
  -4   1   7      342.11      326.92      4.47 o 
  -3   1   7       12.31       15.28      0.66 o 
  -2   1   7       16.81       20.65      0.62 o 
  -1   1   7        5.14        7.12      0.39 o 
   0   1   7      474.05      468.72     22.07 o 
   1   1   7        9.16       10.25      0.55 o 
   2   1   7      725.78      693.87     12.56 o 
   3   1   7        7.69        8.41      0.51 o 
   4   1   7       35.27       37.53      1.16 o 
   5   1   7        7.96        6.71      0.72 o 
   6   1   7      127.12      131.43      3.33 o 
  -5   2   7        3.79        3.06      0.65 o 
  -4   2   7      233.40      220.40      4.37 o 
  -3   2   7      200.79      201.45      4.68 o 
  -2   2   7       11.72       13.76      1.31 o 
  -1   2   7      173.39      170.55      1.57 o 
   0   2   7      272.38      258.99      2.19 o 
   1   2   7       36.79       33.51      1.10 o 
   2   2   7      858.61      820.93      8.23 o 
   3   2   7      357.81      342.45      4.31 o 
   4   2   7       78.14       75.68      2.15 o 
   5   2   7       59.36       61.24      3.14 o 
   6   2   7      174.24      172.00      5.75 o 
  -5   3   7        3.54        3.18      0.61 o 
  -4   3   7      139.56      136.28      8.12 o 
  -3   3   7        0.21        0.15      0.26 o 
  -2   3   7      117.31      118.43      4.80 o 
  -1   3   7      134.39      143.08      3.21 o 
   0   3   7      230.11      228.75      2.56 o 
   1   3   7        4.71        4.40      0.86 o 
   2   3   7       77.84       74.85      1.85 o 
   3   3   7       19.99       18.60      0.79 o 
   4   3   7       99.21       97.84      3.31 o 
   5   3   7       58.78       59.14      3.00 o 
   6   3   7      269.90      273.31      7.01 o 
  -5   4   7        2.40        1.50      0.39 o 
  -4   4   7      198.37      196.96      3.27 o 
  -3   4   7      128.20      124.37      2.50 o 
  -2   4   7        7.47        8.07      0.63 o 
  -1   4   7      257.81      270.95      3.31 o 
   0   4   7      199.53      199.72      2.68 o 
   1   4   7       10.97       10.45      1.26 o 
   2   4   7      475.21      449.90      7.84 o 
   3   4   7      153.89      150.84      2.95 o 
   4   4   7        1.20        0.40      0.30 o 
   5   4   7      191.77      189.84      5.21 o 
  -5   5   7      128.99      121.54      3.72 o 
  -4   5   7      138.68      137.71      2.87 o 
  -3   5   7       89.46       86.90      2.22 o 
  -2   5   7       15.73       15.73      0.93 o 
  -1   5   7      153.96      155.61      3.90 o 
   0   5   7       19.22       19.88      0.93 o 
   1   5   7       44.27       44.55      2.62 o 
   2   5   7       34.03       38.59      2.47 o 
   3   5   7      122.07      116.49      4.31 o 
   4   5   7        7.02        6.09      0.99 o 
   5   5   7       28.24       27.09      1.88 o 
  -4   6   7      253.57      246.15      5.29 o 
  -3   6   7       50.23       50.71      2.17 o 
  -2   6   7        3.54        3.07      0.49 o 
  -1   6   7      346.10      359.69      4.37 o 
   0   6   7      121.53      125.78      4.20 o 
   1   6   7        0.53       -0.01      0.69 o 
   2   6   7      255.09      270.39      6.82 o 
   3   6   7      103.89      110.55      4.50 o 
   4   6   7        4.87        5.60      1.09 o 
   5   6   7      179.10      180.31      5.89 o 
  -4   7   7       27.79       28.45      1.95 o 
  -3   7   7        7.83        7.39      0.85 o 
  -2   7   7      152.88      155.15      3.42 o 
  -1   7   7       35.57       38.76      2.25 o 
   0   7   7      112.85      117.37      2.68 o 
   1   7   7       65.51       67.30      3.17 o 
   2   7   7      100.71      108.08      4.68 o 
   3   7   7       38.59       41.27      2.99 o 
   4   7   7        2.74        3.48      0.94 o 
  -3   8   7        7.85        6.07      0.74 o 
  -2   8   7       16.83       14.54      1.04 o 
  -1   8   7      346.47      346.85      4.82 o 
   0   8   7       15.91       15.55      1.06 o 
   1   8   7        2.61        2.11      0.73 o 
   2   8   7      232.95      237.71      7.50 o 
   3   8   7       36.73       36.93      3.04 o 
  -1   9   7       52.44       53.57      2.04 o 
   0   9   7        0.23        0.17      0.35 o 
   1   9   7       79.33       82.33      4.68 o 
   2   9   7        1.91        2.31      0.97 o 
  -1  -7   8      144.59      149.37      4.78 o 
   0  -7   8        0.75        0.70      0.42 o 
   1  -7   8       14.33       14.33      1.48 o 
   2  -7   8      166.21      165.63      4.99 o 
  -3  -6   8        7.83        7.63      0.76 o 
  -2  -6   8      211.18      210.31      3.67 o 
  -1  -6   8       37.09       36.49      1.49 o 
   0  -6   8        0.26        1.24      0.54 o 
   1  -6   8       25.16       25.26      1.80 o 
   2  -6   8       59.02       61.02      2.83 o 
   3  -6   8       53.69       51.46      2.07 o 
  -3  -5   8       17.78       17.03      1.05 o 
  -2  -5   8      288.68      280.28     11.05 o 
  -1  -5   8      266.91      267.00     13.74 o 
   0  -5   8       38.37       37.01      2.08 o 
   1  -5   8        6.29        7.11      0.95 o 
   2  -5   8      267.25      259.64      7.20 o 
   3  -5   8       56.62       57.31      2.03 o 
   4  -5   8      134.49      140.40      3.41 o 
  -4  -4   8        5.60        5.43      0.95 o 
  -3  -4   8        2.74        3.19      1.40 o 
  -2  -4   8       88.28       88.16      2.33 o 
  -1  -4   8        4.30        3.73      0.54 o 
   0  -4   8       53.42       55.66      2.47 o 
   1  -4   8      239.89      231.59      5.12 o 
   2  -4   8       83.51       83.95      2.18 o 
   3  -4   8       87.64       87.42      2.77 o 
   4  -4   8       38.27       39.05      1.69 o 
  -4  -3   8       72.65       78.04      2.91 o 
  -3  -3   8        3.83        4.15      0.52 o 
  -2  -3   8      258.88      270.00      6.14 o 
  -1  -3   8      281.36      279.60      3.81 o 
   0  -3   8        0.56        0.06      0.41 o 
   1  -3   8      138.79      136.26      4.90 o 
   2  -3   8      113.78      112.86      2.42 o 
   3  -3   8        4.04        3.05      0.44 o 
   4  -3   8      269.51      274.11      6.26 o 
   5  -3   8      378.63      375.01      9.31 o 
  -5  -2   8       63.66       67.30      2.18 o 
  -4  -2   8        7.09        8.09      0.73 o 
  -3  -2   8       22.90       24.66      1.12 o 
  -2  -2   8      189.55      202.61      7.44 o 
  -1  -2   8        0.79        0.89      0.27 o 
   0  -2   8       27.75       29.72      1.88 o 
   1  -2   8       75.12       75.45      1.84 o 
   2  -2   8       79.96       79.59      2.15 o 
   3  -2   8       10.43        7.88      0.67 o 
   4  -2   8       92.78       87.59      3.91 o 
   5  -2   8       69.52       69.68      3.88 o 
  -5  -1   8      101.64      106.20      2.79 o 
  -4  -1   8      190.22      200.53      3.55 o 
  -3  -1   8        1.21        1.09      0.43 o 
  -2  -1   8      160.07      162.84      2.48 o 
  -1  -1   8      143.34      139.73      2.83 o 
   0  -1   8        3.84        4.53      0.77 o 
   1  -1   8      416.69      417.92      4.39 o 
   2  -1   8      247.55      239.36      4.40 o 
   3  -1   8        0.98        0.56      0.22 o 
   4  -1   8      205.41      193.85      5.62 o 
   5  -1   8       92.59       97.84      4.41 o 
  -5   0   8      156.47      153.74      3.49 o 
  -4   0   8       26.83       30.46      1.56 o 
  -3   0   8       20.67       23.05      1.12 o 
  -2   0   8      186.03      205.08      4.77 o 
  -1   0   8        9.51        7.58      0.78 o 
   0   0   8       46.46       47.78      4.00 o 
   1   0   8      125.73      123.10      2.17 o 
   2   0   8       35.34       35.08      1.08 o 
   3   0   8       19.54       18.86      0.81 o 
   4   0   8       44.81       40.84      2.50 o 
   5   0   8       45.72       47.54      3.03 o 
  -5   1   8      173.06      165.02      5.60 o 
  -4   1   8       26.24       24.04      1.16 o 
  -3   1   8       17.73       17.10      0.73 o 
  -2   1   8      408.03      418.73      5.60 o 
  -1   1   8      246.63      253.05      4.19 o 
   0   1   8        2.24        3.04      0.52 o 
   1   1   8      280.94      261.88      3.15 o 
   2   1   8      207.54      201.02      3.17 o 
   3   1   8       18.65       18.83      0.82 o 
   4   1   8      270.49      264.36      4.17 o 
   5   1   8       56.01       55.87      3.13 o 
  -5   2   8       79.52       69.25      2.30 o 
  -4   2   8        0.88        0.59      0.35 o 
  -3   2   8      287.72      288.98      6.61 o 
  -2   2   8       93.28       98.69      2.44 o 
  -1   2   8      221.21      218.97      5.60 o 
   0   2   8       40.94       39.51      2.42 o 
   1   2   8      228.90      231.69      8.34 o 
   2   2   8        6.36        6.67      0.54 o 
   3   2   8       64.51       64.65      1.52 o 
   4   2   8       47.40       46.35      1.76 o 
   5   2   8       69.51       71.61      3.44 o 
  -5   3   8      313.44      290.66      5.46 o 
  -4   3   8       14.43       15.43      0.95 o 
  -3   3   8       37.10       34.63      1.28 o 
  -2   3   8      145.07      151.26      2.51 o 
  -1   3   8       31.36       32.30      1.05 o 
   0   3   8       39.24       36.23      2.37 o 
   1   3   8      940.17      920.89     11.52 o 
   2   3   8      143.56      141.22      3.23 o 
   3   3   8       47.66       47.34      1.33 o 
   4   3   8      117.64      115.04      2.78 o 
   5   3   8       81.84       81.00      3.58 o 
  -4   4   8        5.76        4.94      0.57 o 
  -3   4   8      329.70      327.95      4.15 o 
  -2   4   8       58.72       63.58      1.76 o 
  -1   4   8       87.92       90.97      1.94 o 
   0   4   8       82.07       83.36      1.78 o 
   1   4   8       33.16       32.20      2.28 o 
   2   4   8       25.83       24.05      1.94 o 
   3   4   8      261.89      255.76      9.57 o 
   4   4   8       89.56       84.66      2.43 o 
   5   4   8      116.69      117.28      4.15 o 
  -4   5   8       58.24       55.41      2.16 o 
  -3   5   8       22.89       23.09      1.20 o 
  -2   5   8      116.55      120.34      2.60 o 
  -1   5   8       23.78       24.32      1.09 o 
   0   5   8        1.96        1.59      0.32 o 
   1   5   8      712.15      679.90     10.56 o 
   2   5   8      145.55      144.96      5.13 o 
   3   5   8       10.04       11.01      1.44 o 
   4   5   8      160.83      165.27      5.53 o 
   5   5   8        3.16        3.66      0.80 o 
  -4   6   8        0.01        1.72      0.69 o 
  -3   6   8      170.53      169.15      3.38 o 
  -2   6   8       47.72       50.54      1.78 o 
  -1   6   8        5.01        5.84      0.60 o 
   0   6   8       90.80       92.76      2.25 o 
   1   6   8        0.00        0.81      0.59 o 
   2   6   8       13.05       11.89      1.56 o 
   3   6   8      253.71      257.41      7.26 o 
   4   6   8       24.18       22.31      2.20 o 
  -3   7   8        0.20        0.00      0.33 o 
  -2   7   8      217.82      220.80      3.86 o 
  -1   7   8       19.59       22.38      1.19 o 
   0   7   8        9.94       10.97      0.87 o 
   1   7   8      147.00      153.05      5.79 o 
   2   7   8        0.81        1.30      0.79 o 
   3   7   8       46.72       49.20      3.41 o 
  -2   8   8       18.88       18.22      1.20 o 
  -1   8   8        1.51        1.36      0.42 o 
   0   8   8      120.15      130.64      3.12 o 
   1   8   8        7.29        8.10      1.48 o 
   2   8   8        6.14        5.94      1.39 o 
  -1  -6   9        0.98        0.78      0.39 o 
   0  -6   9       98.27      101.94      3.71 o 
   1  -6   9      105.41      111.89      3.92 o 
   2  -6   9        6.70        6.95      1.09 o 
  -3  -5   9      130.33      118.75      4.10 o 
  -2  -5   9        3.57        2.47      0.58 o 
  -1  -5   9       19.17       19.42      1.65 o 
   0  -5   9       65.70       66.26      2.97 o 
   1  -5   9        1.80        2.15      0.58 o 
   2  -5   9       14.88       15.71      1.45 o 
   3  -5   9       30.72       34.02      2.10 o 
  -3  -4   9      268.85      265.26      6.29 o 
  -2  -4   9      224.20      222.25      5.60 o 
  -1  -4   9        5.40        4.59      0.82 o 
   0  -4   9       21.40       20.34      1.61 o 
   1  -4   9       46.64       49.06      2.44 o 
   2  -4   9       16.45       14.91      1.30 o 
   3  -4   9      256.45      254.49      8.30 o 
   4  -4   9      131.03      130.97      5.22 o 
  -4  -3   9       11.16       11.68      1.40 o 
  -3  -3   9       55.74       56.28      2.95 o 
  -2  -3   9        0.01        0.41      0.49 o 
  -1  -3   9      259.48      252.64      5.79 o 
   0  -3   9      257.79      260.10      5.72 o 
   1  -3   9       68.73       67.36      2.80 o 
   2  -3   9        9.48        8.87      0.72 o 
   3  -3   9       33.90       33.23      1.57 o 
   4  -3   9        0.69        0.32      0.56 o 
  -4  -2   9        6.94        7.65      1.21 o 
  -3  -2   9      273.42      262.68      6.48 o 
  -2  -2   9      131.64      131.01      4.41 o 
  -1  -2   9        5.38        5.53      0.99 o 
   0  -2   9      227.26      224.48      5.37 o 
   1  -2   9       11.50       11.94      1.21 o 
   2  -2   9       32.16       29.76      1.28 o 
   3  -2   9      270.92      277.17      6.44 o 
   4  -2   9      287.63      291.20      7.20 o 
  -4  -1   9       77.41       75.11      3.67 o 
  -3  -1   9        5.96        6.45      1.13 o 
  -2  -1   9       26.05       23.66      1.97 o 
  -1  -1   9      352.59      381.01      7.49 o 
   0  -1   9      329.28      350.76      6.79 o 
   1  -1   9       11.66       12.26      1.28 o 
   2  -1   9       26.27       24.94      1.64 o 
   3  -1   9        4.17        3.55      0.76 o 
   4  -1   9       86.27       81.73      3.69 o 
   5  -1   9       65.08       63.78      3.62 o 
  -4   0   9        2.93        2.92      0.80 o 
  -3   0   9      201.73      207.47      6.22 o 
  -2   0   9       19.88       23.41      2.02 o 
  -1   0   9       11.81       12.42      1.01 o 
   0   0   9      346.31      359.11     15.81 o 
   1   0   9        5.03        4.72      0.40 o 
   2   0   9        2.63        3.07      0.46 o 
   3   0   9      381.03      373.19      4.66 o 
   4   0   9       86.23       85.01      3.65 o 
   5   0   9        3.31        2.58      0.77 o 
  -4   1   9      114.01      113.17      4.70 o 
  -3   1   9       98.13      104.28      4.37 o 
  -2   1   9        2.68        3.32      0.65 o 
  -1   1   9      164.39      175.53     10.37 o 
   0   1   9       17.46       19.36      1.22 o 
   1   1   9        6.39        6.29      0.47 o 
   2   1   9      299.11      290.04      3.95 o 
   3   1   9       40.69       40.03      1.52 o 
   4   1   9       70.50       68.66      2.23 o 
   5   1   9       50.46       51.80      3.07 o 
  -4   2   9        1.18       -0.22      0.68 o 
  -3   2   9      199.49      201.86      5.23 o 
  -2   2   9       24.78       24.40      2.07 o 
  -1   2   9       10.93       10.18      1.41 o 
   0   2   9      258.56      257.42      7.34 o 
   1   2   9        7.44        6.98      0.77 o 
   2   2   9       26.18       24.16      0.96 o 
   3   2   9      355.07      343.20      5.80 o 
   4   2   9        5.24        4.59      0.61 o 
   5   2   9        3.94        3.72      0.84 o 
  -4   3   9      140.43      146.60      5.06 o 
  -3   3   9       34.92       33.14      2.41 o 
  -2   3   9        0.09       -0.12      0.55 o 
  -1   3   9      280.43      296.30      7.14 o 
   0   3   9       60.70       60.90      3.22 o 
   1   3   9        8.71        8.16      1.19 o 
   2   3   9      105.95      105.32      2.81 o 
   3   3   9        9.77        9.54      0.65 o 
   4   3   9        0.81        0.93      0.38 o 
   5   3   9      159.71      161.85      5.07 o 
  -4   4   9        1.28        1.31      0.77 o 
  -3   4   9      155.76      159.79      5.49 o 
  -2   4   9        6.86        5.47      0.97 o 
  -1   4   9        1.34        0.79      0.59 o 
   0   4   9      351.37      351.52      7.98 o 
   1   4   9       26.36       24.85      2.16 o 
   2   4   9       25.19       23.06      2.03 o 
   3   4   9      199.96      190.78      5.86 o 
   4   4   9        0.78        1.60      0.45 o 
  -3   5   9       16.49       15.47      1.79 o 
  -2   5   9       18.40       15.35      1.78 o 
  -1   5   9      132.27      135.09      5.21 o 
   0   5   9        8.25       20.26      2.03 o 
   1   5   9        2.10        1.61      0.71 o 
   2   5   9      304.01      290.44      7.50 o 
   3   5   9       17.55       18.25      1.97 o 
   4   5   9       13.72       13.02      1.66 o 
  -3   6   9       67.26       70.13      3.90 o 
  -2   6   9       69.45       68.23      3.85 o 
  -1   6   9        9.10        8.97      1.42 o 
   0   6   9      312.33      313.82      8.08 o 
   1   6   9        5.64        3.60      1.03 o 
   2   6   9       33.58       34.42      2.72 o 
   3   6   9      165.09      163.34      5.99 o 
  -2   7   9       57.03       54.13      3.63 o 
  -1   7   9      134.85      140.04      5.73 o 
   0   7   9       57.90       60.01      3.74 o 
   1   7   9        8.41        6.69      1.33 o 
   2   7   9      314.69      331.28      9.23 o 
   3   7   9       49.26       49.24      3.62 o 
   0   8   9       77.74       76.17      4.46 o 
   1   8   9        0.03        0.02      0.68 o 
  -1  -5  10      151.99      144.67      4.63 o 
   0  -5  10       12.50       13.04      1.43 o 
   1  -5  10        0.47        0.23      0.38 o 
  -2  -4  10       69.46       69.53      3.32 o 
  -1  -4  10       16.56       16.95      1.65 o 
   0  -4  10        0.21        0.69      0.43 o 
   1  -4  10      161.17      154.69      4.53 o 
   2  -4  10       58.81       57.73      2.70 o 
  -3  -3  10        7.18        8.15      1.27 o 
  -2  -3  10        0.00        0.44      0.46 o 
  -1  -3  10      108.11      111.72      4.12 o 
   0  -3  10       20.35       21.99      1.84 o 
   1  -3  10       14.84       14.13      1.39 o 
   2  -3  10      147.43      144.79      4.18 o 
   3  -3  10        1.16        2.45      0.61 o 
  -3  -2  10        0.14       -0.01      0.50 o 
  -2  -2  10      217.18      228.69      6.20 o 
  -1  -2  10      154.64      162.74      5.06 o 
   0  -2  10        3.11        2.46      0.75 o 
   1  -2  10       68.63       70.90      3.07 o 
   2  -2  10        3.19        3.58      0.73 o 
   3  -2  10        0.51        0.51      0.39 o 
   4  -2  10      147.06      144.45      5.08 o 
  -3  -1  10       34.90       34.45      2.62 o 
  -2  -1  10       12.26       10.59      1.45 o 
  -1  -1  10      122.90      128.54      4.56 o 
   0  -1  10        9.23        7.98      1.17 o 
   1  -1  10        1.97        1.99      0.63 o 
   2  -1  10      228.25      235.62      5.37 o 
   3  -1  10       63.44       64.65      2.22 o 
   4  -1  10       46.21       45.67      2.78 o 
  -4   0  10        0.82       -0.24      0.76 o 
  -3   0  10       18.30       19.69      2.04 o 
  -2   0  10      303.06      319.10      7.75 o 
  -1   0  10      172.47      197.68      5.94 o 
   0   0  10       17.64       19.19      1.31 o 
   1   0  10      182.03      172.27      3.63 o 
   2   0  10        0.59        0.51      0.34 o 
   3   0  10       29.80       28.17      1.10 o 
   4   0  10       97.27       97.42      3.92 o 
  -4   1  10       29.75       32.16      2.67 o 
  -3   1  10        7.12        5.99      1.22 o 
  -2   1  10      105.33      105.62      3.26 o 
  -1   1  10      448.21      473.92      7.83 o 
   0   1  10       21.24       19.65      1.64 o 
   1   1  10       46.34       49.37      2.08 o 
   2   1  10      100.43      101.67      2.00 o 
   3   1  10       26.16       26.26      1.07 o 
   4   1  10      117.17      117.65      4.14 o 
  -4   2  10        0.00       -0.72      0.72 o 
  -3   2  10        4.21        3.69      0.72 o 
  -2   2  10      265.76      267.72      5.13 o 
  -1   2  10       18.59       19.61      1.39 o 
   0   2  10       30.61       29.94      1.69 o 
   1   2  10      392.98      406.20     24.09 o 
   2   2  10        0.32        0.39      0.19 o 
   3   2  10       38.44       37.00      1.59 o 
   4   2  10      102.95      105.93      3.05 o 
  -3   3  10       19.14       17.35      1.93 o 
  -2   3  10       25.83       23.65      2.23 o 
  -1   3  10      130.22      136.59      5.16 o 
   0   3  10        7.27        7.73      0.98 o 
   1   3  10       62.78       64.06      3.73 o 
   2   3  10      162.21      164.08      8.20 o 
   3   3  10       35.26       32.87      1.51 o 
   4   3  10       16.85       17.39      1.17 o 
  -3   4  10       24.12       22.65      2.18 o 
  -2   4  10      175.27      176.80      6.13 o 
  -1   4  10        1.57        1.05      0.62 o 
   0   4  10       43.22       44.53      3.02 o 
   1   4  10      269.02      260.03      7.19 o 
   2   4  10        0.59        0.05      0.37 o 
   3   4  10        3.72        2.65      0.86 o 
   4   4  10      165.59      160.91      5.64 o 
  -3   5  10        0.49        0.64      0.65 o 
  -2   5  10       36.99       39.76      3.03 o 
  -1   5  10       37.27       43.46      3.13 o 
   0   5  10       31.64       34.99      2.80 o 
   1   5  10       56.83       58.60      3.58 o 
   2   5  10      136.94      135.65      5.43 o 
   3   5  10        1.05        0.91      0.66 o 
  -2   6  10      169.75      179.13      6.56 o 
  -1   6  10        2.28        1.54      0.75 o 
   0   6  10       19.74       20.03      2.22 o 
   1   6  10      114.86      113.22      5.18 o 
   2   6  10        0.03       -0.21      0.52 o 
   0   7  10        0.67        0.24      0.60 o 
   1   7  10       41.92       41.73      3.33 o 
  -1  -3  11        5.10        5.34      1.02 o 
   0  -3  11      201.83      199.33      5.65 o 
   1  -3  11       15.54       16.18      1.56 o 
   2  -3  11        0.46        0.59      0.38 o 
  -2  -2  11       40.18       40.36      2.79 o 
  -1  -2  11        8.16        7.55      1.24 o 
   0  -2  11       35.19       35.37      2.45 o 
   1  -2  11      158.73      163.04      4.92 o 
   2  -2  11        6.77        6.82      1.00 o 
  -2  -1  11        0.64        2.01      0.74 o 
  -1  -1  11       16.80       16.55      1.81 o 
   0  -1  11      244.03      260.59      6.67 o 
   1  -1  11       18.60       19.68      1.76 o 
   2  -1  11       18.55       18.79      1.66 o 
   3  -1  11      158.37      163.71      4.38 o 
  -3   0  11       12.49       12.35      1.69 o 
  -2   0  11       43.15       46.80      3.22 o 
  -1   0  11       12.20       13.48      1.73 o 
   0   0  11       19.32       20.03      1.91 o 
   1   0  11       56.12       59.34      3.21 o 
   2   0  11       11.24       11.24      1.00 o 
   3   0  11       54.89       52.13      3.08 o 
  -3   1  11      182.82      186.33      6.63 o 
  -2   1  11       60.77       60.54      3.72 o 
  -1   1  11       75.19       76.45      2.85 o 
   0   1  11      150.61      162.58      9.67 o 
   1   1  11        1.15        0.82      0.41 o 
   2   1  11       21.15       20.46      1.34 o 
   3   1  11      181.65      172.85      5.64 o 
  -3   2  11       45.40       42.23      3.16 o 
  -2   2  11      133.23      138.09      4.92 o 
  -1   2  11       15.19       15.28      1.33 o 
   0   2  11        0.66        0.43      0.43 o 
   1   2  11       12.79       14.08      1.24 o 
   2   2  11        9.46        7.88      0.89 o 
   3   2  11       96.06       90.48      4.24 o 
  -2   3  11        0.01        0.10      0.44 o 
  -1   3  11      153.54      161.90     10.04 o 
   0   3  11      469.94      479.40     17.78 o 
   1   3  11        2.08        2.07      0.51 o 
   2   3  11        1.60        0.82      0.43 o 
   3   3  11       28.65       26.82      2.40 o 
  -2   4  11       72.21       75.64      4.24 o 
  -1   4  11       19.44       16.60      2.06 o 
   0   4  11       27.02       24.60      2.42 o 
   1   4  11        7.06        6.07      0.89 o 
   2   4  11       59.99       65.69      2.63 o 
   3   4  11       57.26       54.08      3.49 o 
  -1   5  11       78.78       83.47      4.52 o 
   0   5  11      233.50      237.66      7.60 o 
   1   5  11        2.07        1.09      0.64 o 
   2   5  11       57.61       57.24      3.06 o 
   0  -1  12       32.09       37.87      2.72 o 
   1  -1  12        5.08        3.99      0.91 o 
  -1   0  12      143.52      151.16      5.69 o 
   0   0  12        0.77        0.67      0.59 o 
   1   0  12       45.24       43.69      2.84 o 
  -1   1  12       87.81       91.34      4.58 o 
   0   1  12       22.26       24.20      1.67 o 
   1   1  12       51.35       51.62      2.46 o 
   2   1  12       22.12       22.58      1.47 o 
  -1   2  12       89.58       99.11      7.21 o 
   0   2  12        0.01       -0.09      0.41 o 
   1   2  12      130.07      127.51      4.74 o 
   2   2  12      127.45      128.88      3.58 o 
   0   3  12        2.69        2.08      0.63 o 
   1   3  12        9.75        9.65      1.08 o 
                                                 
